# Supplementary material for: Mechanisms of anti-predator behavior in the great ramshorn snail (Planorbarius corneus)
Source: PLoS One. 2024 Dec 6;19(12):e0313814. doi: 10.1371/journal.pone.0313814 (PMC11623786; doi:10.1371/journal.pone.0313814)
Supplement: S1 File — (XLSX) [file pone.0313814.s001.xlsx]

## Sheet: Light-Dark Box
Day 1	Control A	Control B	Predator A	Predator B
17:00:00	6	1	0	0		*Number of snails in the open side
18:00:00	3	1	0	0
19:00:00	4	3	0	0
22:00:00	28	20	3	10
07:00:00	21	20	13	25
Day 2	Control A	Control B	Predator A	Predator B
17:00:00	11	13	0	5
18:00:00	10	12	0	5
19:00:00	9	10	0	5
22:00:00	16	23	17	10
07:00:00	14	17	18	18

## Sheet: Diffuse Light Open Field
Light	Track n	Subject n	Odour	slice n	TestATrack1x	TestATrack1y	Distance (cm)	Velocity (cm/min)	Wall Dist	NearWall	Track n	Subject n	Odour	slice n	TestATrack2x	TestATrack2y	Distance (cm)	Velocity (cm/min)	Wall Dist	NearWall	Track n	Subject n	Odour	slice n	TestATrack3x	TestATrack3y	Distance (cm)	Velocity (cm/min)	Wall Dist	NearWall	Track n	Subject n	Odour	slice n	TestATrack4x	TestATrack4y	Distance (cm)	Velocity (cm/min)	Wall Dist	NearWall	Track n	Subject n	Odour	slice n	TestATrack5x	TestATrack5y	Distance (cm)	Velocity (cm/min)	Wall Dist
0	1	1	Control	1	191	99	-1	-1	0.4	1	2	2	Control	1	233	62	-1	-1	4.4	0	3	3	Control	1	315	93	-1	-1	1.2	0	1	4	Control	1	180	60	-1	-1	3.45254	0	2	5	Control	1	245	43	-1	-1	0.6
0	1	1	Control	2	186	99	1	2	0.6	1	2	2	Control	2	237	60	0.894427	1.78885	4	0	3	3	Control	2	314	88	1.0198	2.03961	2.2	0	1	4	Control	2	177	55	1.16619	2.33238	2.4	0	2	5	Control	2	245	45	0.4	0.8	1
0	1	1	Control	3	185	99	0.2	0.4	0.6	1	2	2	Control	3	236	59	0.282843	0.565685	3.8	0	3	3	Control	3	313	84	0.824621	1.64924	3	0	1	4	Control	3	176	51	0.824621	1.64924	1.6	0	2	5	Control	3	247	46	0.447214	0.894427	1.2
0	1	1	Control	4	184	99	0.2	0.4	0.6	1	2	2	Control	4	241	59	1	2	3.8	0	3	3	Control	4	313	83	0.2	0.4	3.2	0	1	4	Control	4	180	51	0.8	1.6	1.7088	0	2	5	Control	4	245	45	0.447214	0.894427	1
0	1	1	Control	5	183	98	0.282843	0.565685	0.8	0	2	2	Control	5	237	59	0.8	1.6	3.8	0	3	3	Control	5	313	82	0.2	0.4	3.4	0	1	4	Control	5	185	49	1.07703	2.15407	1.4	0	2	5	Control	5	247	46	0.447214	0.894427	1.2
0	1	1	Control	6	179	97	0.824621	1.64924	1	0	2	2	Control	6	236	59	0.2	0.4	3.8	0	3	3	Control	6	310	81	0.632456	1.26491	3.6	0	1	4	Control	6	184	47	0.447214	0.894427	1	0	2	5	Control	6	246	46	0.2	0.4	1.2
0	1	1	Control	7	176	98	0.632456	1.26491	0.8	0	2	2	Control	7	237	57	0.447214	0.894427	3.4	0	3	3	Control	7	310	80	0.2	0.4	3.8	0	1	4	Control	7	191	46	1.41421	2.82843	0.8	0	2	5	Control	7	246	46	0	0	1.2
0	1	1	Control	8	178	98	0.4	0.8	0.8	0	2	2	Control	8	236	55	0.447214	0.894427	3	0	3	3	Control	8	309	77	0.632456	1.26491	4.4	0	1	4	Control	8	194	48	0.72111	1.44222	1.0198	0	2	5	Control	8	245	47	0.282843	0.565685	1.4
0	1	1	Control	9	176	99	0.447214	0.894427	0.6	1	2	2	Control	9	245	58	1.89737	3.79473	3.6	0	3	3	Control	9	309	77	0	0	4.4	0	1	4	Control	9	194	48	0	0	1.0198	0	2	5	Control	9	245	47	0	0	1.4
0	1	1	Control	10	175	100	0.282843	0.565685	0.4	1	2	2	Control	10	239	53	1.56205	3.1241	2.6	0	3	3	Control	10	316	78	1.41421	2.82843	3.2	0	1	4	Control	10	194	48	0	0	1.0198	0	2	5	Control	10	245	47	0	0	1.4
0	1	1	Control	11	174	100	0.2	0.4	0.4	1	2	2	Control	11	242	53	0.6	1.2	2.6	0	3	3	Control	11	319	79	0.632456	1.26491	2.6	0	1	4	Control	11	194	48	0	0	1.0198	0	2	5	Control	11	245	45	0.4	0.8	1
0	1	1	Control	12	170	100	0.8	1.6	0.6	1	2	2	Control	12	243	53	0.2	0.4	2.6	0	3	3	Control	12	320	81	0.447214	0.894427	2.4	0	1	4	Control	12	194	48	0	0	1.0198	0	2	5	Control	12	245	45	0	0	1
0	1	1	Control	13	170	100	0	0	0.6	1	2	2	Control	13	241	52	0.447214	0.894427	2.4	0	3	3	Control	13	322	83	0.565685	1.13137	2	0	1	4	Control	13	194	48	0	0	1.0198	0	2	5	Control	13	245	47	0.4	0.8	1.4
0	1	1	Control	14	169	96	0.824621	1.64924	1.4	0	2	2	Control	14	241	52	0	0	2.4	0	3	3	Control	14	324	87	0.894427	1.78885	1.6	0	1	4	Control	14	194	48	0	0	1.0198	0	2	5	Control	14	245	47	0	0	1.4
0	1	1	Control	15	167	91	1.07703	2.15407	2.4	0	2	2	Control	15	244	54	0.72111	1.44222	2.8	0	3	3	Control	15	324	88	0.2	0.4	1.6	0	1	4	Control	15	194	48	0	0	1.0198	0	2	5	Control	15	246	47	0.2	0.4	1.4
0	1	1	Control	16	171	86	1.28062	2.56125	3.2249	0	2	2	Control	16	246	54	0.4	0.8	2.8	0	3	3	Control	16	324	90	0.4	0.8	1.6	0	1	4	Control	16	194	48	0	0	1.0198	0	2	5	Control	16	246	46	0.2	0.4	1.2
0	1	1	Control	17	174	84	0.72111	1.44222	3.6	0	2	2	Control	17	248	53	0.447214	0.894427	2.6	0	3	3	Control	17	323	88	0.447214	0.894427	1.8	0	1	4	Control	17	194	48	0	0	1.0198	0	2	5	Control	17	243	47	0.632456	1.26491	1.4
0	1	1	Control	18	180	83	1.21655	2.43311	3.4	0	2	2	Control	18	249	56	0.632456	1.26491	3.2	0	3	3	Control	18	325	87	0.447214	0.894427	1.4	0	1	4	Control	18	194	48	0	0	1.0198	0	2	5	Control	18	246	47	0.6	1.2	1.4
0	1	1	Control	19	182	79	0.894427	1.78885	3	0	2	2	Control	19	249	55	0.2	0.4	3	0	3	3	Control	19	321	84	1	2	2.2	0	1	4	Control	19	194	48	0	0	1.0198	0	2	5	Control	19	245	46	0.282843	0.565685	1.2
0	1	1	Control	20	187	77	1.07703	2.15407	2.03961	0	2	2	Control	20	246	55	0.6	1.2	3	0	3	3	Control	20	321	83	0.2	0.4	2.2	0	1	4	Control	20	194	48	0	0	1.0198	0	2	5	Control	20	244	46	0.2	0.4	1.2
0	1	1	Control	21	192	71	1.56205	3.1241	1.2	0	2	2	Control	21	245	56	0.282843	0.565685	3.2	0	3	3	Control	21	319	80	0.72111	1.44222	2.6	0	1	4	Control	21	194	48	0	0	1.0198	0	2	5	Control	21	245	46	0.2	0.4	1.2
0	1	1	Control	22	193	66	1.0198	2.03961	1	0	2	2	Control	22	247	54	0.565685	1.13137	2.8	0	3	3	Control	22	315	78	0.894427	1.78885	3.4	0	1	4	Control	22	194	48	0	0	1.0198	0	2	5	Control	22	246	47	0.282843	0.565685	1.4
0	1	1	Control	23	193	64	0.4	0.8	1	0	2	2	Control	23	246	56	0.447214	0.894427	3.2	0	3	3	Control	23	313	80	0.565685	1.13137	3.8	0	1	4	Control	23	194	48	0	0	1.0198	0	2	5	Control	23	244	47	0.4	0.8	1.4
0	1	1	Control	24	189	60	1.13137	2.26274	1.96977	0	2	2	Control	24	247	53	0.632456	1.26491	2.6	0	3	3	Control	24	307	80	1.2	2.4	3.8	0	1	4	Control	24	194	48	0	0	1.0198	0	2	5	Control	24	247	47	0.6	1.2	1.4
0	1	1	Control	25	188	54	1.21655	2.43311	2.2	0	2	2	Control	25	247	53	0	0	2.6	0	3	3	Control	25	308	79	0.282843	0.565685	4	0	1	4	Control	25	194	48	0	0	1.0198	0	2	5	Control	25	247	48	0.2	0.4	1.6
0	1	1	Control	26	182	52	1.26491	2.52982	2	0	2	2	Control	26	244	53	0.6	1.2	2.6	0	3	3	Control	26	307	81	0.447214	0.894427	3.6	0	1	4	Control	26	194	48	0	0	1.0198	0	2	5	Control	26	244	48	0.6	1.2	1.6
0	1	1	Control	27	175	57	1.72047	3.44093	2.8	0	2	2	Control	27	247	53	0.6	1.2	2.6	0	3	3	Control	27	309	81	0.4	0.8	3.6	0	1	4	Control	27	194	48	0	0	1.0198	0	2	5	Control	27	244	45	0.6	1.2	1
0	1	1	Control	28	169	62	1.56205	3.1241	3.8	0	2	2	Control	28	249	53	0.4	0.8	2.6	0	3	3	Control	28	310	80	0.282843	0.565685	3.8	0	1	4	Control	28	194	48	0	0	1.0198	0	2	5	Control	28	244	45	0	0	1
0	1	1	Control	29	168	71	1.81108	3.62215	5.57853	0	2	2	Control	29	248	55	0.447214	0.894427	3	0	3	3	Control	29	312	86	1.26491	2.52982	2.6	0	1	4	Control	29	194	48	0	0	1.0198	0	2	5	Control	29	245	48	0.632456	1.26491	1.6
0	1	1	Control	30	163	78	1.72047	3.44093	5	0	2	2	Control	30	247	54	0.282843	0.565685	2.8	0	3	3	Control	30	313	84	0.447214	0.894427	3	0	1	4	Control	30	194	48	0	0	1.0198	0	2	5	Control	30	245	48	0	0	1.6
1	1	1	Control	31	163	84	1.2	2.4	3.8	0	2	2	Control	31	248	56	0.447214	0.894427	3.2	0	3	3	Control	31	316	87	0.848528	1.69706	2.4	0	1	4	Control	31	197	46	0.72111	1.44222	0.6	1	2	5	Control	31	245	48	0	0	1.6
1	1	1	Control	32	163	89	1	2	2.8	0	2	2	Control	32	249	55	0.282843	0.565685	3	0	3	3	Control	32	312	89	0.894427	1.78885	2	0	1	4	Control	32	197	46	0	0	0.6	1	2	5	Control	32	244	46	0.447214	0.894427	1.2
1	1	1	Control	33	166	96	1.52315	3.04631	1.4	0	2	2	Control	33	249	55	0	0	3	0	3	3	Control	33	314	94	1.07703	2.15407	1	0	1	4	Control	33	197	46	0	0	0.6	1	2	5	Control	33	244	46	0	0	1.2
1	1	1	Control	34	170	100	1.13137	2.26274	0.6	1	2	2	Control	34	245	54	0.824621	1.64924	2.8	0	3	3	Control	34	319	95	1.0198	2.03961	0.8	0	1	4	Control	34	197	46	0	0	0.6	1	2	5	Control	34	245	48	0.447214	0.894427	1.6
1	1	1	Control	35	176	100	1.2	2.4	0.4	1	2	2	Control	35	242	51	0.848528	1.69706	2.2	0	3	3	Control	35	324	95	1	2	0.8	0	1	4	Control	35	197	46	0	0	0.6	1	2	5	Control	35	245	48	0	0	1.6
1	1	1	Control	36	187	98	2.23607	4.47214	0.72111	1	2	2	Control	36	240	49	0.565685	1.13137	1.8	0	3	3	Control	36	322	95	0.4	0.8	0.8	0	1	4	Control	36	197	46	0	0	0.6	1	2	5	Control	36	244	48	0.2	0.4	1.6
1	1	1	Control	37	192	98	1	2	0.6	1	2	2	Control	37	241	47	0.447214	0.894427	1.4	0	3	3	Control	37	317	95	1	2	0.8	0	1	4	Control	37	197	46	0	0	0.6	1	2	5	Control	37	244	48	0	0	1.6
1	1	1	Control	38	193	98	0.2	0.4	0.6	1	2	2	Control	38	243	46	0.447214	0.894427	1.2	0	3	3	Control	38	318	96	0.282843	0.565685	0.6	1	1	4	Control	38	197	46	0	0	0.6	1	2	5	Control	38	244	47	0.2	0.4	1.4
1	1	1	Control	39	193	97	0.2	0.4	0.6	1	2	2	Control	39	240	44	0.72111	1.44222	0.8	0	3	3	Control	39	319	96	0.2	0.4	0.6	1	1	4	Control	39	197	46	0	0	0.6	1	2	5	Control	39	244	47	0	0	1.4
1	1	1	Control	40	194	96	0.282843	0.565685	0.4	1	2	2	Control	40	239	43	0.282843	0.565685	0.6	1	3	3	Control	40	317	96	0.4	0.8	0.6	1	1	4	Control	40	196	50	0.824621	1.64924	0.6	1	2	5	Control	40	245	47	0.2	0.4	1.4
1	1	1	Control	41	193	92	0.824621	1.64924	0.72111	1	2	2	Control	41	241	42	0.447214	0.894427	0.4	1	3	3	Control	41	315	94	0.565685	1.13137	1	0	1	4	Control	41	197	52	0.447214	0.894427	0.4	1	2	5	Control	41	245	47	0	0	1.4
1	1	1	Control	42	194	84	1.61245	3.2249	0.6	1	2	2	Control	42	240	43	0.282843	0.565685	0.6	1	3	3	Control	42	307	95	1.61245	3.2249	0.8	0	1	4	Control	42	196	59	1.41421	2.82843	0.6	1	2	5	Control	42	245	47	0	0	1.4
1	1	1	Control	43	193	76	1.61245	3.2249	1	0	2	2	Control	43	243	41	0.72111	1.44222	0.2	1	3	3	Control	43	308	94	0.282843	0.565685	1	0	1	4	Control	43	196	65	1.2	2.4	0.4	1	2	5	Control	43	245	47	0	0	1.4
1	1	1	Control	44	186	68	2.12603	4.25206	2.4	0	2	2	Control	44	243	43	0.4	0.8	0.6	1	3	3	Control	44	308	94	0	0	1	0	1	4	Control	44	195	73	1.61245	3.2249	0.6	1	2	5	Control	44	245	47	0	0	1.4
1	1	1	Control	45	180	58	2.33238	4.66476	3.05941	0	2	2	Control	45	245	42	0.447214	0.894427	0.4	1	3	3	Control	45	319	95	2.20907	4.41814	0.8	0	1	4	Control	45	194	82	1.81108	3.62215	0.6	1	2	5	Control	45	247	47	0.4	0.8	1.4
1	1	1	Control	46	178	49	1.84391	3.68782	1.21655	0	2	2	Control	46	245	42	0	0	0.4	1	3	3	Control	46	320	95	0.2	0.4	0.8	0	1	4	Control	46	194	90	1.6	3.2	0.6	1	2	5	Control	46	247	47	0	0	1.4
1	1	1	Control	47	167	51	2.23607	4.47214	1.6	0	2	2	Control	47	249	42	0.8	1.6	0.4	1	3	3	Control	47	314	95	1.2	2.4	0.8	0	1	4	Control	47	194	98	1.6	3.2	0.4	1	2	5	Control	47	245	48	0.447214	0.894427	1.6
1	1	1	Control	48	155	53	2.43311	4.86621	1.8	0	2	2	Control	48	247	42	0.4	0.8	0.4	1	3	3	Control	48	313	95	0.2	0.4	0.8	0	1	4	Control	48	194	99	0.2	0.4	0.4	1	2	5	Control	48	245	47	0.2	0.4	1.4
1	1	1	Control	49	145	51	2.03961	4.07922	1.2	0	2	2	Control	49	248	41	0.282843	0.565685	0.2	1	3	3	Control	49	313	95	0	0	0.8	0	1	4	Control	49	182	100	2.40832	4.81664	0.4	1	2	5	Control	49	245	47	0	0	1.4
1	1	1	Control	50	144	62	2.20907	4.41814	1.2	0	2	2	Control	50	249	42	0.282843	0.565685	0.4	1	3	3	Control	50	313	96	0.2	0.4	0.6	1	1	4	Control	50	172	101	2.00998	4.01995	0.282843	1	2	5	Control	50	243	46	0.447214	0.894427	1.2
1	1	1	Control	51	145	73	2.20907	4.41814	1.6	0	2	2	Control	51	249	42	0	0	0.4	1	3	3	Control	51	309	95	0.824621	1.64924	0.8	0	1	4	Control	51	164	100	1.61245	3.2249	0.6	1	2	5	Control	51	246	46	0.6	1.2	1.2
1	1	1	Control	52	149	84	2.34094	4.68188	2.6	0	2	2	Control	52	249	42	0	0	0.4	1	3	3	Control	52	315	95	1.2	2.4	0.8	0	1	4	Control	52	154	102	2.03961	4.07922	0.4	1	2	5	Control	52	249	47	0.632456	1.26491	1.4
1	1	1	Control	53	159	93	2.69072	5.38145	2	0	2	2	Control	53	252	43	0.632456	1.26491	0.72111	1	3	3	Control	53	308	95	1.4	2.8	0.8	0	1	4	Control	53	142	100	2.43311	4.86621	0.8	0	2	5	Control	53	255	46	1.21655	2.43311	1.4
1	1	1	Control	54	162	101	1.7088	3.4176	0.4	1	2	2	Control	54	252	42	0.2	0.4	0.565685	1	3	3	Control	54	314	96	1.21655	2.43311	0.6	1	1	4	Control	54	142	96	0.8	1.6	1.4	0	2	5	Control	54	261	46	1.2	2.4	1.2
1	1	1	Control	55	173	101	2.2	4.4	0.2	1	2	2	Control	55	253	42	0.2	0.4	0.6	1	3	3	Control	55	318	95	0.824621	1.64924	0.8	0	1	4	Control	55	143	87	1.81108	3.62215	1.4	0	2	5	Control	55	262	46	0.2	0.4	1
1	1	1	Control	56	184	100	2.20907	4.41814	0.4	1	2	2	Control	56	252	43	0.282843	0.565685	0.72111	1	3	3	Control	56	321	95	0.6	1.2	0.8	0	1	4	Control	56	143	76	2.2	4.4	1.21655	0	2	5	Control	56	262	47	0.2	0.4	1
1	1	1	Control	57	193	98	1.84391	3.68782	0.6	1	2	2	Control	57	252	43	0	0	0.72111	1	3	3	Control	57	322	95	0.2	0.4	0.8	0	1	4	Control	57	145	66	2.03961	4.07922	1.52315	0	2	5	Control	57	261	46	0.282843	0.565685	1.2
1	1	1	Control	58	194	95	0.632456	1.26491	0.4	1	2	2	Control	58	252	42	0.2	0.4	0.565685	1	3	3	Control	58	322	96	0.2	0.4	0.6	1	1	4	Control	58	145	58	1.6	3.2	1.4	0	2	5	Control	58	256	47	1.0198	2.03961	1.6
1	1	1	Control	59	194	83	2.4	4.8	0.6	1	2	2	Control	59	252	43	0.2	0.4	0.72111	1	3	3	Control	59	323	95	0.282843	0.565685	0.8	0	1	4	Control	59	146	52	1.21655	2.43311	1.4	0	2	5	Control	59	252	44	1	2	0.894427
1	1	1	Control	60	195	72	2.20907	4.41814	0.6	1	2	2	Control	60	253	44	0.282843	0.565685	1	0	3	3	Control	60	327	96	0.824621	1.64924	0.6	1	1	4	Control	60	156	51	2.00998	4.01995	1.4	0	2	5	Control	60	247	46	1.07703	2.15407	1.2
1	1	1	Control	61	186	63	2.54558	5.09117	2.40832	0	2	2	Control	61	255	43	0.447214	0.894427	0.8	0	3	3	Control	61	327	95	0.2	0.4	0.8	0	1	4	Control	61	163	51	1.4	2.8	1.45602	0	2	5	Control	61	238	46	1.8	3.6	1.2
0	1	1	Control	62	180	52	2.50599	5.01199	1.89737	0	2	2	Control	62	257	42	0.447214	0.894427	0.6	1	3	3	Control	62	328	91	0.824621	1.64924	0.8	0	1	4	Control	62	172	50	1.81108	3.62215	1.4	0	2	5	Control	62	230	44	1.64924	3.29848	0.8
0	1	1	Control	63	180	47	1	2	1	0	2	2	Control	63	259	43	0.447214	0.894427	0.8	0	3	3	Control	63	327	91	0.2	0.4	1	0	1	4	Control	63	178	51	1.21655	2.43311	1.61245	0	2	5	Control	63	227	46	0.72111	1.44222	1.2
0	1	1	Control	64	185	47	1	2	1	0	2	2	Control	64	262	43	0.6	1.2	0.8	0	3	3	Control	64	325	92	0.447214	0.894427	1.4	0	1	4	Control	64	182	57	1.44222	2.88444	2.97321	0	2	5	Control	64	226	45	0.282843	0.565685	1
0	1	1	Control	65	197	50	2.47386	4.94773	0.4	1	2	2	Control	65	262	43	0	0	0.8	0	3	3	Control	65	325	91	0.2	0.4	1.4	0	1	4	Control	65	189	57	1.4	2.8	2	0	2	5	Control	65	225	46	0.282843	0.565685	1.2
0	1	1	Control	66	190	46	1.61245	3.2249	0.8	0	2	2	Control	66	262	43	0	0	0.8	0	3	3	Control	66	323	90	0.447214	0.894427	1.8	0	1	4	Control	66	190	57	0.2	0.4	1.8	0	2	5	Control	66	225	46	0	0	1.2
0	1	1	Control	67	193	47	0.632456	1.26491	1.0198	0	2	2	Control	67	262	43	0	0	0.8	0	3	3	Control	67	321	89	0.447214	0.894427	2	0	1	4	Control	67	193	54	0.848528	1.69706	1.2	0	2	5	Control	67	224	46	0.2	0.4	1.2
0	1	1	Control	68	195	46	0.447214	0.894427	1	0	2	2	Control	68	264	45	0.565685	1.13137	0.6	1	3	3	Control	68	323	90	0.447214	0.894427	1.8	0	1	4	Control	68	193	52	0.4	0.8	1.2	0	2	5	Control	68	222	45	0.447214	0.894427	1
0	1	1	Control	69	197	51	1.07703	2.15407	0.4	1	2	2	Control	69	262	41	0.894427	1.78885	0.4	1	3	3	Control	69	325	91	0.447214	0.894427	1.4	0	1	4	Control	69	195	65	2.63059	5.26118	0.6	1	2	5	Control	69	220	46	0.447214	0.894427	1.2
0	1	1	Control	70	196	49	0.447214	0.894427	0.6	1	2	2	Control	70	262	42	0.2	0.4	0.6	1	3	3	Control	70	319	87	1.44222	2.88444	2.4	0	1	4	Control	70	195	74	1.8	3.6	0.6	1	2	5	Control	70	219	45	0.282843	0.565685	1
0	1	1	Control	71	193	49	0.6	1.2	1.2	0	2	2	Control	71	262	42	0	0	0.6	1	3	3	Control	71	319	86	0.2	0.4	2.6	0	1	4	Control	71	195	65	1.8	3.6	0.6	1	2	5	Control	71	220	46	0.282843	0.565685	1.2
0	1	1	Control	72	197	49	0.8	1.6	0.4	1	2	2	Control	72	262	42	0	0	0.6	1	3	3	Control	72	321	88	0.565685	1.13137	2.2	0	1	4	Control	72	196	56	1.81108	3.62215	0.6	1	2	5	Control	72	222	47	0.447214	0.894427	1.4
0	1	1	Control	73	198	50	0.282843	0.565685	0.2	1	2	2	Control	73	262	42	0	0	0.6	1	3	3	Control	73	319	86	0.565685	1.13137	2.6	0	1	4	Control	73	196	58	0.4	0.8	0.6	1	2	5	Control	73	221	50	0.632456	1.26491	2
0	1	1	Control	74	197	49	0.282843	0.565685	0.4	1	2	2	Control	74	262	42	0	0	0.6	1	3	3	Control	74	319	87	0.2	0.4	2.4	0	1	4	Control	74	196	61	0.6	1.2	0.6	1	2	5	Control	74	218	48	0.72111	1.44222	1.45602
0	1	1	Control	75	196	46	0.632456	1.26491	0.8	0	2	2	Control	75	263	44	0.447214	0.894427	0.8	0	3	3	Control	75	320	89	0.447214	0.894427	2	0	1	4	Control	75	197	62	0.282843	0.565685	0.4	1	2	5	Control	75	221	48	0.6	1.2	1.6
0	1	1	Control	76	197	50	0.824621	1.64924	0.4	1	2	2	Control	76	263	44	0	0	0.8	0	3	3	Control	76	319	88	0.282843	0.565685	2.2	0	1	4	Control	76	193	65	1	2	1	0	2	5	Control	76	221	47	0.2	0.4	1.4
0	1	1	Control	77	196	50	0.2	0.4	0.6	1	2	2	Control	77	263	44	0	0	0.8	0	3	3	Control	77	321	88	0.4	0.8	2.2	0	1	4	Control	77	192	67	0.447214	0.894427	1.2	0	2	5	Control	77	221	46	0.2	0.4	1.2
0	1	1	Control	78	198	51	0.447214	0.894427	0.2	1	2	2	Control	78	263	44	0	0	0.8	0	3	3	Control	78	317	87	0.824621	1.64924	2.4	0	1	4	Control	78	192	68	0.2	0.4	1.2	0	2	5	Control	78	218	47	0.632456	1.26491	1.26491
0	1	1	Control	79	197	52	0.282843	0.565685	0.4	1	2	2	Control	79	263	44	0	0	0.8	0	3	3	Control	79	320	88	0.632456	1.26491	2.2	0	1	4	Control	79	193	69	0.282843	0.565685	1	0	2	5	Control	79	219	48	0.282843	0.565685	1.52315
0	1	1	Control	80	195	53	0.447214	0.894427	0.8	0	2	2	Control	80	263	44	0	0	0.8	0	3	3	Control	80	316	86	0.894427	1.78885	2.6	0	1	4	Control	80	193	68	0.2	0.4	1	0	2	5	Control	80	217	47	0.447214	0.894427	1.21655
0	1	1	Control	81	197	53	0.4	0.8	0.4	1	2	2	Control	81	262	44	0.2	0.4	1	0	3	3	Control	81	316	86	0	0	2.6	0	1	4	Control	81	194	70	0.447214	0.894427	0.8	0	2	5	Control	81	225	47	1.6	3.2	1.4
0	1	1	Control	82	197	54	0.2	0.4	0.4	1	2	2	Control	82	262	43	0.2	0.4	0.8	0	3	3	Control	82	317	85	0.282843	0.565685	2.8	0	1	4	Control	82	193	69	0.282843	0.565685	1	0	2	5	Control	82	225	47	0	0	1.4
0	1	1	Control	83	196	58	0.824621	1.64924	0.6	1	2	2	Control	83	262	43	0	0	0.8	0	3	3	Control	83	318	86	0.282843	0.565685	2.6	0	1	4	Control	83	193	70	0.2	0.4	1	0	2	5	Control	83	225	47	0	0	1.4
0	1	1	Control	84	195	53	1.0198	2.03961	0.8	0	2	2	Control	84	262	43	0	0	0.8	0	3	3	Control	84	317	87	0.282843	0.565685	2.4	0	1	4	Control	84	194	70	0.2	0.4	0.8	0	2	5	Control	84	225	47	0	0	1.4
0	1	1	Control	85	197	49	0.894427	1.78885	0.4	1	2	2	Control	85	262	43	0	0	0.8	0	3	3	Control	85	316	85	0.447214	0.894427	2.8	0	1	4	Control	85	194	71	0.2	0.4	0.8	0	2	5	Control	85	225	47	0	0	1.4
0	1	1	Control	86	196	50	0.282843	0.565685	0.6	1	2	2	Control	86	262	43	0	0	0.8	0	3	3	Control	86	319	87	0.72111	1.44222	2.4	0	1	4	Control	86	193	70	0.282843	0.565685	1	0	2	5	Control	86	225	47	0	0	1.4
0	1	1	Control	87	197	53	0.632456	1.26491	0.4	1	2	2	Control	87	262	43	0	0	0.8	0	3	3	Control	87	318	85	0.447214	0.894427	2.8	0	1	4	Control	87	193	70	0	0	1	0	2	5	Control	87	225	47	0	0	1.4
0	1	1	Control	88	196	51	0.447214	0.894427	0.6	1	2	2	Control	88	262	43	0	0	0.8	0	3	3	Control	88	317	86	0.282843	0.565685	2.6	0	1	4	Control	88	194	71	0.282843	0.565685	0.8	0	2	5	Control	88	225	47	0	0	1.4
0	1	1	Control	89	196	52	0.2	0.4	0.6	1	2	2	Control	89	262	43	0	0	0.8	0	3	3	Control	89	318	85	0.282843	0.565685	2.8	0	1	4	Control	89	194	70	0.2	0.4	0.8	0	2	5	Control	89	225	47	0	0	1.4
0	1	1	Control	90	197	52	0.2	0.4	0.4	1	2	2	Control	90	262	43	0	0	0.8	0	3	3	Control	90	320	85	0.4	0.8	2.4	0	1	4	Control	90	194	69	0.2	0.4	0.8	0	2	5	Control	90	225	47	0	0	1.4
0	1	1	Control	91	194	48	1	2	1.0198	0	2	2	Control	91	262	43	0	0	0.8	0	3	3	Control	91	313	85	1.4	2.8	2.8	0	1	4	Control	91	194	68	0.2	0.4	0.8	0	2	5	Control	91	225	47	0	0	1.4
1	1	1	Control	92	197	52	1	2	0.4	1	2	2	Control	92	262	45	0.4	0.8	1	0	3	3	Control	92	313	85	0	0	2.8	0	1	4	Control	92	193	69	0.282843	0.565685	1	0	2	5	Control	92	219	47	1.2	2.4	1.34164
1	1	1	Control	93	196	50	0.447214	0.894427	0.6	1	2	2	Control	93	262	45	0	0	1	0	3	3	Control	93	313	86	0.2	0.4	2.6	0	1	4	Control	93	194	71	0.447214	0.894427	0.8	0	2	5	Control	93	219	47	0	0	1.34164
1	1	1	Control	94	195	49	0.282843	0.565685	0.8	0	2	2	Control	94	262	46	0.2	0.4	1	0	3	3	Control	94	313	86	0	0	2.6	0	1	4	Control	94	196	72	0.447214	0.894427	0.4	1	2	5	Control	94	219	47	0	0	1.34164
1	1	1	Control	95	188	46	1.52315	3.04631	0.8	0	2	2	Control	95	262	46	0	0	1	0	3	3	Control	95	313	88	0.4	0.8	2.2	0	1	4	Control	95	196	68	0.8	1.6	0.4	1	2	5	Control	95	219	48	0.2	0.4	1.52315
1	1	1	Control	96	189	48	0.447214	0.894427	1.2	0	2	2	Control	96	262	46	0	0	1	0	3	3	Control	96	316	89	0.632456	1.26491	2	0	1	4	Control	96	196	65	0.6	1.2	0.4	1	2	5	Control	96	219	48	0	0	1.52315
1	1	1	Control	97	190	48	0.2	0.4	1.2	0	2	2	Control	97	262	46	0	0	1	0	3	3	Control	97	316	91	0.4	0.8	1.6	0	1	4	Control	97	196	61	0.8	1.6	0.6	1	2	5	Control	97	220	48	0.2	0.4	1.6
1	1	1	Control	98	191	51	0.632456	1.26491	1.6	0	2	2	Control	98	262	46	0	0	1	0	3	3	Control	98	321	90	1.0198	2.03961	1.8	0	1	4	Control	98	196	56	1	2	0.6	1	2	5	Control	98	220	48	0	0	1.6
1	1	1	Control	99	193	51	0.4	0.8	1.2	0	2	2	Control	99	262	46	0	0	1	0	3	3	Control	99	322	91	0.282843	0.565685	1.6	0	1	4	Control	99	197	50	1.21655	2.43311	0.4	1	2	5	Control	99	220	48	0	0	1.6
1	1	1	Control	100	197	52	0.824621	1.64924	0.4	1	2	2	Control	100	262	46	0	0	1	0	3	3	Control	100	322	90	0.2	0.4	1.8	0	1	4	Control	100	196	50	0.2	0.4	0.6	1	2	5	Control	100	219	48	0.2	0.4	1.52315
1	1	1	Control	101	197	57	1	2	0.4	1	2	2	Control	101	262	46	0	0	1	0	3	3	Control	101	321	91	0.282843	0.565685	1.6	0	1	4	Control	101	192	49	0.824621	1.64924	1.4	0	2	5	Control	101	219	48	0	0	1.52315
1	1	1	Control	102	196	60	0.632456	1.26491	0.6	1	2	2	Control	102	262	46	0	0	1	0	3	3	Control	102	321	91	0	0	1.6	0	1	4	Control	102	187	50	1.0198	2.03961	1.6	0	2	5	Control	102	219	48	0	0	1.52315
1	1	1	Control	103	196	68	1.6	3.2	0.4	1	2	2	Control	103	262	46	0	0	1	0	3	3	Control	103	322	91	0.2	0.4	1.6	0	1	4	Control	103	176	52	2.23607	4.47214	1.8	0	2	5	Control	103	219	48	0	0	1.52315
1	1	1	Control	104	195	73	1.0198	2.03961	0.6	1	2	2	Control	104	262	46	0	0	1	0	3	3	Control	104	322	90	0.2	0.4	1.8	0	1	4	Control	104	168	51	1.61245	3.2249	1.6	0	2	5	Control	104	219	48	0	0	1.52315
1	1	1	Control	105	194	81	1.61245	3.2249	0.6	1	2	2	Control	105	262	46	0	0	1	0	3	3	Control	105	324	89	0.447214	0.894427	1.6	0	1	4	Control	105	158	52	2.00998	4.01995	1.6	0	2	5	Control	105	219	48	0	0	1.52315
1	1	1	Control	106	194	93	2.4	4.8	0.447214	1	2	2	Control	106	262	46	0	0	1	0	3	3	Control	106	323	89	0.2	0.4	1.8	0	1	4	Control	106	149	53	1.81108	3.62215	1.7088	0	2	5	Control	106	219	48	0	0	1.52315
1	1	1	Control	107	192	99	1.26491	2.52982	0.4	1	2	2	Control	107	262	46	0	0	1	0	3	3	Control	107	325	87	0.565685	1.13137	1.4	0	1	4	Control	107	146	52	0.632456	1.26491	1.4	0	2	5	Control	107	219	48	0	0	1.52315
1	1	1	Control	108	187	100	1.0198	2.03961	0.4	1	2	2	Control	108	262	46	0	0	1	0	3	3	Control	108	326	82	1.0198	2.03961	1.2	0	1	4	Control	108	143	51	0.632456	1.26491	0.8	0	2	5	Control	108	219	48	0	0	1.52315
1	1	1	Control	109	176	98	2.23607	4.47214	0.8	0	2	2	Control	109	262	46	0	0	1	0	3	3	Control	109	327	78	0.824621	1.64924	1	0	1	4	Control	109	144	52	0.282843	0.565685	1.0198	0	2	5	Control	109	219	48	0	0	1.52315
1	1	1	Control	110	169	100	1.45602	2.91204	0.6	1	2	2	Control	110	262	46	0	0	1	0	3	3	Control	110	329	76	0.565685	1.13137	0.6	1	1	4	Control	110	148	52	0.8	1.6	1.45602	0	2	5	Control	110	208	48	2.2	4.4	1.4
1	1	1	Control	111	161	100	1.6	3.2	0.6	1	2	2	Control	111	262	47	0.2	0.4	1	0	3	3	Control	111	329	74	0.4	0.8	0.6	1	1	4	Control	111	154	51	1.21655	2.43311	1.4	0	2	5	Control	111	208	48	0	0	1.4
1	1	1	Control	112	149	101	2.40832	4.81664	0.6	1	2	2	Control	112	260	45	0.565685	1.13137	1.2	0	3	3	Control	112	329	76	0.4	0.8	0.6	1	1	4	Control	112	163	51	1.8	3.6	1.45602	0	2	5	Control	112	205	48	0.6	1.2	1
1	1	1	Control	113	141	97	1.78885	3.57771	1.2	0	2	2	Control	113	258	47	0.565685	1.13137	1.6	0	3	3	Control	113	329	72	0.8	1.6	0.6	1	1	4	Control	113	173	50	2.00998	4.01995	1.4	0	2	5	Control	113	205	48	0	0	1
1	1	1	Control	114	140	87	2.00998	4.01995	0.8	0	2	2	Control	114	257	47	0.2	0.4	1.6	0	3	3	Control	114	327	73	0.447214	0.894427	1	0	1	4	Control	114	181	51	1.61245	3.2249	1.78885	0	2	5	Control	114	206	49	0.282843	0.565685	1.21655
1	1	1	Control	115	141	76	2.20907	4.41814	0.824621	0	2	2	Control	115	255	46	0.447214	0.894427	1.4	0	3	3	Control	115	324	69	1	2	1.6	0	1	4	Control	115	191	48	2.08806	4.17612	1.2	0	2	5	Control	115	206	49	0	0	1.21655
1	1	1	Control	116	144	63	2.66833	5.33667	1.2	0	2	2	Control	116	250	47	1.0198	2.03961	1.4	0	3	3	Control	116	324	63	1.2	2.4	1.6	0	1	4	Control	116	197	51	1.34164	2.68328	0.4	1	2	5	Control	116	206	49	0	0	1.21655
1	1	1	Control	117	147	53	2.08806	4.17612	1.61245	0	2	2	Control	117	248	48	0.447214	0.894427	1.6	0	3	3	Control	117	326	58	1.07703	2.15407	1.2	0	1	4	Control	117	197	61	2	4	0.4	1	2	5	Control	117	206	53	0.8	1.6	1.4
1	1	1	Control	118	156	51	1.84391	3.68782	1.4	0	2	2	Control	118	245	48	0.6	1.2	1.6	0	3	3	Control	118	325	64	1.21655	2.43311	1.4	0	1	4	Control	118	197	61	0	0	0.4	1	2	5	Control	118	208	58	1.07703	2.15407	1.8
1	1	1	Control	119	168	50	2.40832	4.81664	1.4	0	2	2	Control	119	240	48	1	2	1.6	0	3	3	Control	119	326	69	1.0198	2.03961	1.2	0	1	4	Control	119	196	77	3.20624	6.41249	0.4	1	2	5	Control	119	213	61	1.16619	2.33238	2.8
1	1	1	Control	120	178	49	2.00998	4.01995	1.21655	0	2	2	Control	120	236	47	0.824621	1.64924	1.4	0	3	3	Control	120	328	75	1.26491	2.52982	0.8	0	1	4	Control	120	195	86	1.81108	3.62215	0.4	1	2	5	Control	120	218	55	1.56205	3.1241	2.82843
1	1	1	Control	121	190	49	2.4	4.8	1.4	0	2	2	Control	121	233	48	0.632456	1.26491	1.6	0	3	3	Control	121	328	82	1.4	2.8	0.8	0	1	4	Control	121	195	96	2	4	0.2	1	2	5	Control	121	214	49	1.44222	2.88444	1.6
0	1	1	Control	122	196	49	1.2	2.4	0.6	1	2	2	Control	122	232	45	0.632456	1.26491	1	0	3	3	Control	122	329	87	1.0198	2.03961	0.6	1	1	4	Control	122	193	98	0.565685	1.13137	0.6	1	2	5	Control	122	208	49	1.2	2.4	1.6
0	1	1	Control	123	197	52	0.632456	1.26491	0.4	1	2	2	Control	123	234	46	0.447214	0.894427	1.2	0	3	3	Control	123	328	89	0.447214	0.894427	0.8	0	1	4	Control	123	190	99	0.632456	1.26491	0.4	1	2	5	Control	123	208	47	0.4	0.8	1.2
0	1	1	Control	124	196	49	0.632456	1.26491	0.6	1	2	2	Control	124	231	45	0.632456	1.26491	1	0	3	3	Control	124	328	89	0	0	0.8	0	1	4	Control	124	184	97	1.26491	2.52982	1	0	2	5	Control	124	205	50	0.848528	1.69706	1.07703
0	1	1	Control	125	197	53	0.824621	1.64924	0.4	1	2	2	Control	125	234	45	0.6	1.2	1	0	3	3	Control	125	329	89	0.2	0.4	0.6	1	1	4	Control	125	180	96	0.824621	1.64924	1.2	0	2	5	Control	125	205	50	0	0	1.07703
0	1	1	Control	126	196	56	0.632456	1.26491	0.6	1	2	2	Control	126	232	45	0.4	0.8	1	0	3	3	Control	126	328	90	0.282843	0.565685	0.8	0	1	4	Control	126	172	100	1.78885	3.57771	0.447214	1	2	5	Control	126	205	51	0.2	0.4	1.16619
0	1	1	Control	127	196	56	0	0	0.6	1	2	2	Control	127	231	45	0.2	0.4	1	0	3	3	Control	127	328	88	0.4	0.8	0.8	0	1	4	Control	127	165	99	1.41421	2.82843	0.8	0	2	5	Control	127	205	51	0	0	1.16619
0	1	1	Control	128	196	60	0.8	1.6	0.6	1	2	2	Control	128	233	45	0.4	0.8	1	0	3	3	Control	128	328	90	0.4	0.8	0.8	0	1	4	Control	128	167	92	1.45602	2.91204	2.2	0	2	5	Control	128	205	54	0.6	1.2	1.2
0	1	1	Control	129	196	58	0.4	0.8	0.6	1	2	2	Control	129	234	42	0.632456	1.26491	0.4	1	3	3	Control	129	328	90	0	0	0.8	0	1	4	Control	129	164	90	0.72111	1.44222	2.6	0	2	5	Control	129	205	53	0.2	0.4	1.2
0	1	1	Control	130	195	59	0.282843	0.565685	0.8	0	2	2	Control	130	232	44	0.565685	1.13137	0.8	0	3	3	Control	130	328	85	1	2	0.8	0	1	4	Control	130	162	89	0.447214	0.894427	2.8	0	2	5	Control	130	203	55	0.565685	1.13137	0.8
0	1	1	Control	131	196	57	0.447214	0.894427	0.6	1	2	2	Control	131	233	45	0.282843	0.565685	1	0	3	3	Control	131	329	91	1.21655	2.43311	0.6	1	1	4	Control	131	158	88	0.824621	1.64924	3	0	2	5	Control	131	205	56	0.447214	0.894427	1.2
0	1	1	Control	132	197	58	0.282843	0.565685	0.4	1	2	2	Control	132	233	45	0	0	1	0	3	3	Control	132	325	91	0.8	1.6	1.4	0	1	4	Control	132	150	84	1.78885	3.57771	2.8	0	2	5	Control	132	203	55	0.447214	0.894427	0.8
0	1	1	Control	133	197	61	0.6	1.2	0.4	1	2	2	Control	133	233	45	0	0	1	0	3	3	Control	133	328	90	0.632456	1.26491	0.8	0	1	4	Control	133	144	79	1.56205	3.1241	1.6	0	2	5	Control	133	205	55	0.4	0.8	1.2
0	1	1	Control	134	196	73	2.40832	4.81664	0.4	1	2	2	Control	134	233	45	0	0	1	0	3	3	Control	134	328	89	0.2	0.4	0.8	0	1	4	Control	134	143	89	2.00998	4.01995	1.45602	0	2	5	Control	134	205	55	0	0	1.2
0	1	1	Control	135	194	73	0.4	0.8	0.8	0	2	2	Control	135	233	45	0	0	1	0	3	3	Control	135	328	91	0.4	0.8	0.8	0	1	4	Control	135	142	90	0.282843	0.565685	1.34164	0	2	5	Control	135	205	55	0	0	1.2
0	1	1	Control	136	196	75	0.565685	1.13137	0.4	1	2	2	Control	136	233	45	0	0	1	0	3	3	Control	136	329	90	0.282843	0.565685	0.6	1	1	4	Control	136	143	91	0.282843	0.565685	1.6	0	2	5	Control	136	205	55	0	0	1.2
0	1	1	Control	137	193	72	0.848528	1.69706	1	0	2	2	Control	137	233	45	0	0	1	0	3	3	Control	137	328	91	0.282843	0.565685	0.8	0	1	4	Control	137	141	93	0.565685	1.13137	1.2	0	2	5	Control	137	205	55	0	0	1.2
0	1	1	Control	138	195	74	0.565685	1.13137	0.6	1	2	2	Control	138	233	45	0	0	1	0	3	3	Control	138	326	90	0.447214	0.894427	1.2	0	1	4	Control	138	141	93	0	0	1.2	0	2	5	Control	138	205	55	0	0	1.2
0	1	1	Control	139	195	74	0	0	0.6	1	2	2	Control	139	233	45	0	0	1	0	3	3	Control	139	324	90	0.4	0.8	1.6	0	1	4	Control	139	141	93	0	0	1.2	0	2	5	Control	139	205	55	0	0	1.2
0	1	1	Control	140	193	75	0.447214	0.894427	1	0	2	2	Control	140	233	45	0	0	1	0	3	3	Control	140	324	91	0.2	0.4	1.6	0	1	4	Control	140	141	96	0.6	1.2	1.2	0	2	5	Control	140	205	55	0	0	1.2
0	1	1	Control	141	193	75	0	0	1	0	2	2	Control	141	233	45	0	0	1	0	3	3	Control	141	322	91	0.4	0.8	1.6	0	1	4	Control	141	141	96	0	0	1.2	0	2	5	Control	141	205	55	0	0	1.2
0	1	1	Control	142	193	75	0	0	1	0	2	2	Control	142	233	45	0	0	1	0	3	3	Control	142	322	90	0.2	0.4	1.8	0	1	4	Control	142	141	97	0.2	0.4	1.2	0	2	5	Control	142	205	55	0	0	1.2
0	1	1	Control	143	193	75	0	0	1	0	2	2	Control	143	233	45	0	0	1	0	3	3	Control	143	322	92	0.4	0.8	1.4	0	1	4	Control	143	141	97	0	0	1.2	0	2	5	Control	143	205	55	0	0	1.2
0	1	1	Control	144	193	75	0	0	1	0	2	2	Control	144	233	45	0	0	1	0	3	3	Control	144	325	90	0.72111	1.44222	1.4	0	1	4	Control	144	140	97	0.2	0.4	1	0	2	5	Control	144	205	55	0	0	1.2
0	1	1	Control	145	193	75	0	0	1	0	2	2	Control	145	233	45	0	0	1	0	3	3	Control	145	322	91	0.632456	1.26491	1.6	0	1	4	Control	145	140	99	0.4	0.8	1	0	2	5	Control	145	205	55	0	0	1.2
0	1	1	Control	146	193	75	0	0	1	0	2	2	Control	146	233	45	0	0	1	0	3	3	Control	146	317	88	1.16619	2.33238	2.2	0	1	4	Control	146	140	97	0.4	0.8	1	0	2	5	Control	146	205	55	0	0	1.2
0	1	1	Control	147	193	75	0	0	1	0	2	2	Control	147	233	45	0	0	1	0	3	3	Control	147	316	88	0.2	0.4	2.2	0	1	4	Control	147	141	98	0.282843	0.565685	1.2	0	2	5	Control	147	205	55	0	0	1.2
0	1	1	Control	148	193	75	0	0	1	0	2	2	Control	148	233	45	0	0	1	0	3	3	Control	148	314	88	0.4	0.8	2.2	0	1	4	Control	148	140	96	0.447214	0.894427	1	0	2	5	Control	148	205	55	0	0	1.2
0	1	1	Control	149	193	75	0	0	1	0	2	2	Control	149	233	45	0	0	1	0	3	3	Control	149	313	88	0.2	0.4	2.2	0	1	4	Control	149	142	96	0.4	0.8	1.4	0	2	5	Control	149	205	55	0	0	1.2
0	1	1	Control	150	193	75	0	0	1	0	2	2	Control	150	233	45	0	0	1	0	3	3	Control	150	314	87	0.282843	0.565685	2.4	0	1	4	Control	150	141	97	0.282843	0.565685	1.2	0	2	5	Control	150	205	55	0	0	1.2
1	1	1	Control	151	195	68	1.45602	2.91204	0.6	1	2	2	Control	151	230	43	0.72111	1.44222	0.6	1	3	3	Control	151	309	87	1	2	2.4	0	1	4	Control	151	141	96	0.2	0.4	1.2	0	2	5	Control	151	205	59	0.8	1.6	1.2
1	1	1	Control	152	197	58	2.03961	4.07922	0.4	1	2	2	Control	152	230	44	0.2	0.4	0.8	0	3	3	Control	152	309	87	0	0	2.4	0	1	4	Control	152	141	97	0.2	0.4	1.2	0	2	5	Control	152	206	57	0.447214	0.894427	1.4
1	1	1	Control	153	196	60	0.447214	0.894427	0.6	1	2	2	Control	153	230	44	0	0	0.8	0	3	3	Control	153	314	90	1.16619	2.33238	1.8	0	1	4	Control	153	142	99	0.447214	0.894427	1	0	2	5	Control	153	205	59	0.447214	0.894427	1.2
1	1	1	Control	154	196	59	0.2	0.4	0.6	1	2	2	Control	154	231	45	0.282843	0.565685	1	0	3	3	Control	154	315	88	0.447214	0.894427	2.2	0	1	4	Control	154	140	98	0.447214	0.894427	1	0	2	5	Control	154	205	59	0	0	1.2
1	1	1	Control	155	196	58	0.2	0.4	0.6	1	2	2	Control	155	231	45	0	0	1	0	3	3	Control	155	314	86	0.447214	0.894427	2.6	0	1	4	Control	155	140	97	0.2	0.4	1	0	2	5	Control	155	205	58	0.2	0.4	1.2
1	1	1	Control	156	196	61	0.6	1.2	0.6	1	2	2	Control	156	231	45	0	0	1	0	3	3	Control	156	312	86	0.4	0.8	2.6	0	1	4	Control	156	138	99	0.565685	1.13137	0.6	1	2	5	Control	156	205	58	0	0	1.2
1	1	1	Control	157	197	61	0.2	0.4	0.4	1	2	2	Control	157	231	45	0	0	1	0	3	3	Control	157	313	83	0.632456	1.26491	3.2	0	1	4	Control	157	140	97	0.565685	1.13137	1	0	2	5	Control	157	205	58	0	0	1.2
1	1	1	Control	158	196	64	0.632456	1.26491	0.4	1	2	2	Control	158	231	45	0	0	1	0	3	3	Control	158	310	81	0.72111	1.44222	3.6	0	1	4	Control	158	139	97	0.2	0.4	0.8	0	2	5	Control	158	205	60	0.4	0.8	1.2
1	1	1	Control	159	196	69	1	2	0.4	1	2	2	Control	159	231	45	0	0	1	0	3	3	Control	159	314	80	0.824621	1.64924	3.6	0	1	4	Control	159	139	97	0	0	0.8	0	2	5	Control	159	204	59	0.282843	0.565685	1
1	1	1	Control	160	195	76	1.41421	2.82843	0.6	1	2	2	Control	160	231	45	0	0	1	0	3	3	Control	160	315	79	0.282843	0.565685	3.4	0	1	4	Control	160	139	97	0	0	0.8	0	2	5	Control	160	205	59	0.2	0.4	1.2
1	1	1	Control	161	195	82	1.2	2.4	0.4	1	2	2	Control	161	231	45	0	0	1	0	3	3	Control	161	313	78	0.447214	0.894427	3.8	0	1	4	Control	161	139	97	0	0	0.8	0	2	5	Control	161	206	58	0.282843	0.565685	1.4
1	1	1	Control	162	195	90	1.6	3.2	0.4	1	2	2	Control	162	230	44	0.282843	0.565685	0.8	0	3	3	Control	162	313	75	0.6	1.2	3.8	0	1	4	Control	162	141	91	1.26491	2.52982	1.2	0	2	5	Control	162	205	58	0.2	0.4	1.2
1	1	1	Control	163	193	99	1.84391	3.68782	0.4	1	2	2	Control	163	230	44	0	0	0.8	0	3	3	Control	163	314	74	0.282843	0.565685	3.6	0	1	4	Control	163	144	89	0.72111	1.44222	1.64924	0	2	5	Control	163	205	58	0	0	1.2
1	1	1	Control	164	191	100	0.447214	0.894427	0.2	1	2	2	Control	164	230	44	0	0	0.8	0	3	3	Control	164	316	70	0.894427	1.78885	3.2	0	1	4	Control	164	143	83	1.21655	2.43311	1.4	0	2	5	Control	164	205	58	0	0	1.2
1	1	1	Control	165	191	98	0.4	0.8	0.6	1	2	2	Control	165	230	44	0	0	0.8	0	3	3	Control	165	322	70	1.2	2.4	2	0	1	4	Control	165	143	74	1.8	3.6	1.2	0	2	5	Control	165	205	62	0.8	1.6	1.2
1	1	1	Control	166	171	100	4.01995	8.0399	0.565685	1	2	2	Control	166	230	44	0	0	0.8	0	3	3	Control	166	328	70	1.2	2.4	0.8	0	1	4	Control	166	144	68	1.21655	2.43311	1.4	0	2	5	Control	166	205	65	0.6	1.2	1.26491
1	1	1	Control	167	163	102	1.64924	3.29848	0.2	1	2	2	Control	167	230	44	0	0	0.8	0	3	3	Control	167	327	76	1.21655	2.43311	1	0	1	4	Control	167	145	58	2.00998	4.01995	1.4	0	2	5	Control	167	204	69	0.824621	1.64924	1.2
1	1	1	Control	168	154	101	1.81108	3.62215	0.6	1	2	2	Control	168	230	44	0	0	0.8	0	3	3	Control	168	328	82	1.21655	2.43311	0.8	0	1	4	Control	168	149	51	1.61245	3.2249	1.34164	0	2	5	Control	168	205	75	1.21655	2.43311	1.4
1	1	1	Control	169	145	103	1.84391	3.68782	0.2	1	2	2	Control	169	230	44	0	0	0.8	0	3	3	Control	169	329	87	1.0198	2.03961	0.6	1	1	4	Control	169	148	52	0.282843	0.565685	1.45602	0	2	5	Control	169	208	82	1.52315	3.04631	2.15407
1	1	1	Control	170	140	103	1	2	0.4	1	2	2	Control	170	230	44	0	0	0.8	0	3	3	Control	170	328	91	0.824621	1.64924	0.8	0	1	4	Control	170	157	49	1.89737	3.79473	1	0	2	5	Control	170	213	92	2.23607	4.47214	1.8
1	1	1	Control	171	138	99	0.894427	1.78885	0.6	1	2	2	Control	171	230	44	0	0	0.8	0	3	3	Control	171	329	95	0.824621	1.64924	0.6	1	1	4	Control	171	165	50	1.61245	3.2249	1.4	0	2	5	Control	171	219	98	1.69706	3.39411	0.6
1	1	1	Control	172	139	91	1.61245	3.2249	0.8	0	2	2	Control	172	230	44	0	0	0.8	0	3	3	Control	172	328	95	0.2	0.4	0.8	0	1	4	Control	172	174	50	1.8	3.6	1.4	0	2	5	Control	172	228	98	1.8	3.6	0.6
1	1	1	Control	173	142	87	1	2	1.2	0	2	2	Control	173	230	44	0	0	0.8	0	3	3	Control	173	327	95	0.2	0.4	0.8	0	1	4	Control	173	183	49	1.81108	3.62215	1.4	0	2	5	Control	173	239	97	2.20907	4.41814	0.6
1	1	1	Control	174	142	77	2	4	1.07703	0	2	2	Control	174	230	44	0	0	0.8	0	3	3	Control	174	318	96	1.81108	3.62215	0.6	1	1	4	Control	174	192	49	1.8	3.6	1.4	0	2	5	Control	174	251	94	2.47386	4.94773	1.2
1	1	1	Control	175	144	67	2.03961	4.07922	1.4	0	2	2	Control	175	230	44	0	0	0.8	0	3	3	Control	175	310	95	1.61245	3.2249	0.8	0	1	4	Control	175	197	53	1.28062	2.56125	0.4	1	2	5	Control	175	260	89	2.05913	4.11825	0.824621
1	1	1	Control	176	146	56	2.23607	4.47214	1.6	0	2	2	Control	176	230	44	0	0	0.8	0	3	3	Control	176	306	95	0.8	1.6	0.8	0	1	4	Control	176	197	62	1.8	3.6	0.4	1	2	5	Control	176	262	80	1.84391	3.68782	0.6
1	1	1	Control	177	149	52	1	2	1.52315	0	2	2	Control	177	230	44	0	0	0.8	0	3	3	Control	177	299	96	1.41421	2.82843	0.6	1	1	4	Control	177	195	73	2.23607	4.47214	0.6	1	2	5	Control	177	260	73	1.45602	2.91204	1
1	1	1	Control	178	153	52	0.8	1.6	1.6	0	2	2	Control	178	230	44	0	0	0.8	0	3	3	Control	178	293	97	1.21655	2.43311	0.6	1	1	4	Control	178	194	81	1.61245	3.2249	0.6	1	2	5	Control	178	261	63	2.00998	4.01995	1
1	1	1	Control	179	160	50	1.45602	2.91204	1.2	0	2	2	Control	179	230	44	0	0	0.8	0	3	3	Control	179	286	96	1.41421	2.82843	0.8	0	1	4	Control	179	195	92	2.20907	4.41814	0.4	1	2	5	Control	179	260	53	2.00998	4.01995	1.2
1	1	1	Control	180	165	49	1.0198	2.03961	1.2	0	2	2	Control	180	230	44	0	0	0.8	0	3	3	Control	180	279	96	1.4	2.8	0.8	0	1	4	Control	180	192	98	1.34164	2.68328	0.6	1	2	5	Control	180	258	45	1.64924	3.29848	1.2
1	1	1	Control	181	176	49	2.2	4.4	1.2	0	2	2	Control	181	230	44	0	0	0.8	0	3	3	Control	181	276	97	0.632456	1.26491	0.6	1	1	4	Control	181	192	99	0.2	0.4	0.4	1	2	5	Control	181	250	45	1.6	3.2	1
0	1	1	Control	182	187	49	2.2	4.4	1.4	0	2	2	Control	182	230	44	0	0	0.8	0	3	3	Control	182	276	97	0	0	0.6	1	1	4	Control	182	181	100	2.20907	4.41814	0.4	1	2	5	Control	182	240	47	2.03961	4.07922	1.4
0	4	1	Predator	1	396	58	-1	-1	0.8	0	5	2	Predator	1	405	94	-1	-1	0.8	0	6	3	Predator	1	505	59	-1	-1	2.82843	0	4	4	Predator	1	381	87	-1	-1	2.4	0	5	5	Predator	1	451	46	-1	-1	1.2
0	4	1	Predator	2	395	59	0.282843	0.565685	1	0	5	2	Predator	2	405	96	0.4	0.8	0.6	1	6	3	Predator	2	503	59	0.4	0.8	2.91204	0	4	4	Predator	2	386	86	1.0198	2.03961	2.6	0	5	5	Predator	2	445	47	1.21655	2.43311	1.4
0	4	1	Predator	3	394	58	0.282843	0.565685	1.2	0	5	2	Predator	3	405	96	0	0	0.6	1	6	3	Predator	3	502	61	0.447214	0.894427	3.35261	0	4	4	Predator	3	388	89	0.72111	1.44222	2	0	5	5	Predator	3	443	46	0.447214	0.894427	1.2
0	4	1	Predator	4	394	59	0.2	0.4	1.2	0	5	2	Predator	4	405	94	0.4	0.8	0.8	0	6	3	Predator	4	502	62	0.2	0.4	3.54401	0	4	4	Predator	4	390	91	0.565685	1.13137	1.6	0	5	5	Predator	4	441	45	0.447214	0.894427	1
0	4	1	Predator	5	395	59	0.2	0.4	1	0	5	2	Predator	5	405	93	0.2	0.4	0.8	0	6	3	Predator	5	498	64	0.894427	1.78885	4	0	4	4	Predator	5	393	88	0.848528	1.69706	1.6	0	5	5	Predator	5	439	45	0.4	0.8	1
0	4	1	Predator	6	395	60	0.2	0.4	1	0	5	2	Predator	6	405	94	0.2	0.4	0.8	0	6	3	Predator	6	498	65	0.2	0.4	4.2	0	4	4	Predator	6	396	88	0.6	1.2	1	0	5	5	Predator	6	440	46	0.282843	0.565685	1.2
0	4	1	Predator	7	395	61	0.2	0.4	1	0	5	2	Predator	7	406	94	0.2	0.4	1	0	6	3	Predator	7	496	67	0.565685	1.13137	4.6	0	4	4	Predator	7	396	88	0	0	1	0	5	5	Predator	7	435	45	1.0198	2.03961	1
0	4	1	Predator	8	395	60	0.2	0.4	1	0	5	2	Predator	8	406	96	0.4	0.8	0.6	1	6	3	Predator	8	493	67	0.6	1.2	4.61736	0	4	4	Predator	8	397	89	0.282843	0.565685	0.8	0	5	5	Predator	8	429	45	1.2	2.4	1.2
0	4	1	Predator	9	394	60	0.2	0.4	1.2	0	5	2	Predator	9	406	95	0.2	0.4	0.8	0	6	3	Predator	9	493	66	0.2	0.4	4.41814	0	4	4	Predator	9	396	87	0.447214	0.894427	1	0	5	5	Predator	9	428	45	0.2	0.4	1.2
0	4	1	Predator	10	394	60	0	0	1.2	0	5	2	Predator	10	406	95	0	0	0.8	0	6	3	Predator	10	489	64	0.894427	1.78885	4.17612	0	4	4	Predator	10	395	85	0.447214	0.894427	1.2	0	5	5	Predator	10	435	46	1.41421	2.82843	1.2
0	4	1	Predator	11	394	60	0	0	1.2	0	5	2	Predator	11	406	92	0.6	1.2	1	0	6	3	Predator	11	487	64	0.4	0.8	4.2	0	4	4	Predator	11	392	82	0.848528	1.69706	1.8	0	5	5	Predator	11	433	45	0.447214	0.894427	1
0	4	1	Predator	12	394	60	0	0	1.2	0	5	2	Predator	12	406	90	0.4	0.8	1	0	6	3	Predator	12	491	57	1.61245	3.2249	2.72029	0	4	4	Predator	12	391	82	0.2	0.4	2	0	5	5	Predator	12	437	47	0.894427	1.78885	1.4
0	4	1	Predator	13	394	60	0	0	1.2	0	5	2	Predator	13	405	94	0.824621	1.64924	0.8	0	6	3	Predator	13	491	55	0.4	0.8	2.34094	0	4	4	Predator	13	389	81	0.447214	0.894427	2.4	0	5	5	Predator	13	435	46	0.447214	0.894427	1.2
0	4	1	Predator	14	394	60	0	0	1.2	0	5	2	Predator	14	405	96	0.4	0.8	0.6	1	6	3	Predator	14	495	54	0.824621	1.64924	2	0	4	4	Predator	14	390	82	0.282843	0.565685	2.2	0	5	5	Predator	14	434	45	0.282843	0.565685	1
0	4	1	Predator	15	394	60	0	0	1.2	0	5	2	Predator	15	406	94	0.447214	0.894427	1	0	6	3	Predator	15	494	52	0.447214	0.894427	1.61245	0	4	4	Predator	15	388	82	0.4	0.8	2.6	0	5	5	Predator	15	432	47	0.565685	1.13137	1.41421
0	4	1	Predator	16	394	60	0	0	1.2	0	5	2	Predator	16	405	94	0.2	0.4	0.8	0	6	3	Predator	16	496	52	0.4	0.8	1.6	0	4	4	Predator	16	391	81	0.632456	1.26491	2	0	5	5	Predator	16	431	45	0.447214	0.894427	1.07703
0	4	1	Predator	17	394	60	0	0	1.2	0	5	2	Predator	17	406	94	0.2	0.4	1	0	6	3	Predator	17	493	53	0.632456	1.26491	1.84391	0	4	4	Predator	17	392	81	0.2	0.4	1.8	0	5	5	Predator	17	431	47	0.4	0.8	1.45602
0	4	1	Predator	18	394	60	0	0	1.2	0	5	2	Predator	18	406	94	0	0	1	0	6	3	Predator	18	494	52	0.282843	0.565685	1.61245	0	4	4	Predator	18	392	75	1.2	2.4	1.8	0	5	5	Predator	18	432	46	0.282843	0.565685	1.21655
0	4	1	Predator	19	394	60	0	0	1.2	0	5	2	Predator	19	406	95	0.2	0.4	0.8	0	6	3	Predator	19	494	53	0.2	0.4	1.81108	0	4	4	Predator	19	393	74	0.282843	0.565685	1.6	0	5	5	Predator	19	433	45	0.282843	0.565685	1
0	4	1	Predator	20	394	60	0	0	1.2	0	5	2	Predator	20	406	95	0	0	0.8	0	6	3	Predator	20	494	52	0.2	0.4	1.61245	0	4	4	Predator	20	394	74	0.2	0.4	1.4	0	5	5	Predator	20	431	46	0.447214	0.894427	1.26491
0	4	1	Predator	21	394	60	0	0	1.2	0	5	2	Predator	21	406	95	0	0	0.8	0	6	3	Predator	21	494	52	0	0	1.61245	0	4	4	Predator	21	397	68	1.34164	2.68328	0.6	1	5	5	Predator	21	432	48	0.447214	0.894427	1.61245
0	4	1	Predator	22	394	60	0	0	1.2	0	5	2	Predator	22	406	95	0	0	0.8	0	6	3	Predator	22	496	53	0.447214	0.894427	1.8	0	4	4	Predator	22	390	67	1.41421	2.82843	2	0	5	5	Predator	22	427	48	1	2	1.8
0	4	1	Predator	23	394	60	0	0	1.2	0	5	2	Predator	23	406	95	0	0	0.8	0	6	3	Predator	23	496	53	0	0	1.8	0	4	4	Predator	23	388	63	0.894427	1.78885	2.4	0	5	5	Predator	23	424	48	0.6	1.2	1.8
0	4	1	Predator	24	394	60	0	0	1.2	0	5	2	Predator	24	406	95	0	0	0.8	0	6	3	Predator	24	496	53	0	0	1.8	0	4	4	Predator	24	391	62	0.632456	1.26491	1.8	0	5	5	Predator	24	422	47	0.447214	0.894427	1.6
0	4	1	Predator	25	394	60	0	0	1.2	0	5	2	Predator	25	406	95	0	0	0.8	0	6	3	Predator	25	496	55	0.4	0.8	2.2	0	4	4	Predator	25	389	63	0.447214	0.894427	2.2	0	5	5	Predator	25	427	47	1	2	1.6
0	4	1	Predator	26	394	60	0	0	1.2	0	5	2	Predator	26	406	95	0	0	0.8	0	6	3	Predator	26	494	54	0.447214	0.894427	2.00998	0	4	4	Predator	26	388	61	0.447214	0.894427	2.4	0	5	5	Predator	26	427	45	0.4	0.8	1.2
0	4	1	Predator	27	394	60	0	0	1.2	0	5	2	Predator	27	406	95	0	0	0.8	0	6	3	Predator	27	492	54	0.4	0.8	2.08806	0	4	4	Predator	27	392	58	1	2	1.6	0	5	5	Predator	27	428	44	0.282843	0.565685	1
0	4	1	Predator	28	394	60	0	0	1.2	0	5	2	Predator	28	406	95	0	0	0.8	0	6	3	Predator	28	492	52	0.4	0.8	1.7088	0	4	4	Predator	28	385	64	1.84391	3.68782	3	0	5	5	Predator	28	430	44	0.4	0.8	1
0	4	1	Predator	29	394	60	0	0	1.2	0	5	2	Predator	29	406	95	0	0	0.8	0	6	3	Predator	29	493	50	0.447214	0.894427	1.26491	0	4	4	Predator	29	385	65	0.2	0.4	3	0	5	5	Predator	29	431	44	0.2	0.4	0.894427
0	4	1	Predator	30	394	60	0	0	1.2	0	5	2	Predator	30	406	95	0	0	0.8	0	6	3	Predator	30	496	51	0.632456	1.26491	1.4	0	4	4	Predator	30	384	68	0.632456	1.26491	3.2	0	5	5	Predator	30	435	53	1.96977	3.93954	2.6
1	4	1	Predator	31	392	65	1.07703	2.15407	1.6	0	5	2	Predator	31	405	92	0.632456	1.26491	0.8	0	6	3	Predator	31	494	51	0.4	0.8	1.41421	0	4	4	Predator	31	383	71	0.632456	1.26491	3.45254	0	5	5	Predator	31	430	56	1.16619	2.33238	3.25576
1	4	1	Predator	32	393	70	1.0198	2.03961	1.45602	0	5	2	Predator	32	404	95	0.632456	1.26491	0.6	1	6	3	Predator	32	494	51	0	0	1.41421	0	4	4	Predator	32	385	72	0.447214	0.894427	3.10483	0	5	5	Predator	32	434	56	0.8	1.6	3.2
1	4	1	Predator	33	394	74	0.824621	1.64924	1.4	0	5	2	Predator	33	404	96	0.2	0.4	0.6	1	6	3	Predator	33	497	57	1.34164	2.68328	2.6	0	4	4	Predator	33	390	72	1	2	2.15407	0	5	5	Predator	33	434	51	1	2	2.2
1	4	1	Predator	34	395	81	1.41421	2.82843	1.2	0	5	2	Predator	34	405	97	0.282843	0.565685	0.4	1	6	3	Predator	34	501	62	1.28062	2.56125	3.6	0	4	4	Predator	34	394	72	0.8	1.6	1.4	0	5	5	Predator	34	438	48	1	2	1.6
1	4	1	Predator	35	395	88	1.4	2.8	1.2	0	5	2	Predator	35	406	96	0.282843	0.565685	0.6	1	6	3	Predator	35	500	68	1.21655	2.43311	4.8	0	4	4	Predator	35	395	77	1.0198	2.03961	1.2	0	5	5	Predator	35	444	47	1.21655	2.43311	1.4
1	4	1	Predator	36	396	94	1.21655	2.43311	1	0	5	2	Predator	36	404	96	0.4	0.8	0.6	1	6	3	Predator	36	497	72	1	2	5.6	0	4	4	Predator	36	395	82	1	2	1.2	0	5	5	Predator	36	452	49	1.64924	3.29848	1.7088
1	4	1	Predator	37	396	97	0.6	1.2	0.4	1	5	2	Predator	37	405	97	0.282843	0.565685	0.4	1	6	3	Predator	37	496	78	1.21655	2.43311	4.90306	0	4	4	Predator	37	397	87	1.07703	2.15407	0.8	0	5	5	Predator	37	457	54	1.41421	2.82843	1.78885
1	4	1	Predator	38	393	96	0.632456	1.26491	0.6	1	5	2	Predator	38	405	96	0.2	0.4	0.6	1	6	3	Predator	38	498	84	1.26491	2.52982	3.8	0	4	4	Predator	38	397	91	0.8	1.6	0.8	0	5	5	Predator	38	456	65	2.20907	4.41814	2
1	4	1	Predator	39	386	96	1.4	2.8	0.6	1	5	2	Predator	39	404	96	0.2	0.4	0.6	1	6	3	Predator	39	501	90	1.34164	2.68328	2.6	0	4	4	Predator	39	398	92	0.282843	0.565685	0.6	1	5	5	Predator	39	455	75	2.00998	4.01995	2.4
1	4	1	Predator	40	377	96	1.8	3.6	0.6	1	5	2	Predator	40	404	96	0	0	0.6	1	6	3	Predator	40	507	96	1.69706	3.39411	1.41421	0	4	4	Predator	40	396	94	0.565685	1.13137	1	0	5	5	Predator	40	459	85	2.15407	4.30813	1.6
1	4	1	Predator	41	368	96	1.8	3.6	0.6	1	5	2	Predator	41	404	94	0.4	0.8	0.6	1	6	3	Predator	41	513	101	1.56205	3.1241	0.6	1	4	4	Predator	41	397	93	0.282843	0.565685	0.8	0	5	5	Predator	41	458	94	1.81108	3.62215	1.4
1	4	1	Predator	42	361	96	1.4	2.8	0.6	1	5	2	Predator	42	404	94	0	0	0.6	1	6	3	Predator	42	518	102	1.0198	2.03961	0.4	1	4	4	Predator	42	397	94	0.2	0.4	0.8	0	5	5	Predator	42	451	98	1.61245	3.2249	0.4
1	4	1	Predator	43	353	96	1.6	3.2	0.6	1	5	2	Predator	43	403	92	0.447214	0.894427	0.4	1	6	3	Predator	43	520	103	0.447214	0.894427	0.2	1	4	4	Predator	43	397	93	0.2	0.4	0.8	0	5	5	Predator	43	439	97	2.40832	4.81664	0.6
1	4	1	Predator	44	344	96	1.8	3.6	0.6	1	5	2	Predator	44	403	93	0.2	0.4	0.4	1	6	3	Predator	44	520	103	0	0	0.2	1	4	4	Predator	44	397	91	0.4	0.8	0.8	0	5	5	Predator	44	427	98	2.40832	4.81664	0.4
1	4	1	Predator	45	337	96	1.4	2.8	0.6	1	5	2	Predator	45	403	92	0.2	0.4	0.4	1	6	3	Predator	45	518	102	0.447214	0.894427	0.4	1	4	4	Predator	45	397	94	0.6	1.2	0.8	0	5	5	Predator	45	418	94	1.96977	3.93954	1.0198
1	4	1	Predator	46	337	95	0.2	0.4	0.8	0	5	2	Predator	46	404	91	0.282843	0.565685	0.6	1	6	3	Predator	46	518	102	0	0	0.4	1	4	4	Predator	46	393	94	0.8	1.6	1	0	5	5	Predator	46	411	85	2.28035	4.5607	2
1	4	1	Predator	47	336	88	1.41421	2.82843	0.8	0	5	2	Predator	47	404	87	0.8	1.6	0.6	1	6	3	Predator	47	518	102	0	0	0.4	1	4	4	Predator	47	386	89	1.72047	3.44093	2	0	5	5	Predator	47	410	83	0.447214	0.894427	1.8
1	4	1	Predator	48	336	81	1.4	2.8	0.8	0	5	2	Predator	48	404	87	0	0	0.6	1	6	3	Predator	48	518	102	0	0	0.4	1	4	4	Predator	48	377	87	1.84391	3.68782	2.4	0	5	5	Predator	48	416	92	2.16333	4.32666	1.4
1	4	1	Predator	49	337	71	2.00998	4.01995	1	0	5	2	Predator	49	404	85	0.4	0.8	0.6	1	6	3	Predator	49	518	102	0	0	0.4	1	4	4	Predator	49	368	89	1.84391	3.68782	2	0	5	5	Predator	49	426	97	2.23607	4.47214	0.6
1	4	1	Predator	50	336	60	2.20907	4.41814	0.8	0	5	2	Predator	50	404	85	0	0	0.6	1	6	3	Predator	50	518	102	0	0	0.4	1	4	4	Predator	50	374	97	2	4	0.4	1	5	5	Predator	50	441	99	3.02655	6.0531	0.2
1	4	1	Predator	51	336	52	1.6	3.2	0.8	0	5	2	Predator	51	402	85	0.4	0.8	0.2	1	6	3	Predator	51	518	102	0	0	0.4	1	4	4	Predator	51	384	97	2	4	0.4	1	5	5	Predator	51	454	98	2.60768	5.21536	0.6
1	4	1	Predator	52	336	44	1.6	3.2	0.8	0	5	2	Predator	52	405	85	0.6	1.2	0.8	0	6	3	Predator	52	518	102	0	0	0.4	1	4	4	Predator	52	392	96	1.61245	3.2249	0.6	1	5	5	Predator	52	461	94	1.61245	3.2249	1.4
1	4	1	Predator	53	339	43	0.632456	1.26491	1.2	0	5	2	Predator	53	405	84	0.2	0.4	0.8	0	6	3	Predator	53	518	102	0	0	0.4	1	4	4	Predator	53	397	94	1.07703	2.15407	0.8	0	5	5	Predator	53	460	81	2.60768	5.21536	1.4
1	4	1	Predator	54	339	43	0	0	1.2	0	5	2	Predator	54	403	83	0.447214	0.894427	0.4	1	6	3	Predator	54	518	102	0	0	0.4	1	4	4	Predator	54	395	86	1.64924	3.29848	1.2	0	5	5	Predator	54	460	70	2.2	4.4	1.2
1	4	1	Predator	55	340	43	0.2	0.4	1.2	0	5	2	Predator	55	404	82	0.282843	0.565685	0.6	1	6	3	Predator	55	518	102	0	0	0.4	1	4	4	Predator	55	392	77	1.89737	3.79473	1.8	0	5	5	Predator	55	458	58	2.43311	4.86621	1.6
1	4	1	Predator	56	340	43	0	0	1.2	0	5	2	Predator	56	404	82	0	0	0.6	1	6	3	Predator	56	518	102	0	0	0.4	1	4	4	Predator	56	386	68	2.16333	4.32666	2.8	0	5	5	Predator	56	456	47	2.23607	4.47214	1.2
1	4	1	Predator	57	341	43	0.2	0.4	1.2	0	5	2	Predator	57	403	79	0.632456	1.26491	0.4	1	6	3	Predator	57	518	102	0	0	0.4	1	4	4	Predator	57	380	58	2.33238	4.66476	4	0	5	5	Predator	57	443	47	2.6	5.2	1.4
1	4	1	Predator	58	341	43	0	0	1.2	0	5	2	Predator	58	403	79	0	0	0.4	1	6	3	Predator	58	518	102	0	0	0.4	1	4	4	Predator	58	378	50	1.64924	3.29848	2.4	0	5	5	Predator	58	432	47	2.2	4.4	1.41421
1	4	1	Predator	59	341	43	0	0	1.2	0	5	2	Predator	59	403	80	0.2	0.4	0.4	1	6	3	Predator	59	518	102	0	0	0.4	1	4	4	Predator	59	381	43	1.52315	3.04631	1	0	5	5	Predator	59	420	46	2.40832	4.81664	1.4
1	4	1	Predator	60	341	43	0	0	1.2	0	5	2	Predator	60	404	78	0.447214	0.894427	0.6	1	6	3	Predator	60	518	102	0	0	0.4	1	4	4	Predator	60	390	45	1.84391	3.68782	1.4	0	5	5	Predator	60	404	46	3.2	6.4	0.8
1	4	1	Predator	61	345	44	0.824621	1.64924	1.4	0	5	2	Predator	61	403	79	0.282843	0.565685	0.4	1	6	3	Predator	61	518	102	0	0	0.4	1	4	4	Predator	61	395	45	1	2	1	0	5	5	Predator	61	403	45	0.282843	0.565685	0.6
0	4	1	Predator	62	348	43	0.632456	1.26491	1.2	0	5	2	Predator	62	404	77	0.447214	0.894427	0.6	1	6	3	Predator	62	518	102	0	0	0.4	1	4	4	Predator	62	393	48	0.72111	1.44222	1.4	0	5	5	Predator	62	404	44	0.282843	0.565685	0.8
0	4	1	Predator	63	350	43	0.4	0.8	1.2	0	5	2	Predator	63	404	78	0.2	0.4	0.6	1	6	3	Predator	63	518	102	0	0	0.4	1	4	4	Predator	63	392	52	0.824621	1.64924	1.6	0	5	5	Predator	63	415	45	2.20907	4.41814	1.2
0	4	1	Predator	64	350	43	0	0	1.2	0	5	2	Predator	64	404	76	0.4	0.8	0.6	1	6	3	Predator	64	518	102	0	0	0.4	1	4	4	Predator	64	392	55	0.6	1.2	1.6	0	5	5	Predator	64	416	47	0.447214	0.894427	1.6
0	4	1	Predator	65	350	43	0	0	1.2	0	5	2	Predator	65	405	77	0.282843	0.565685	0.8	0	6	3	Predator	65	518	102	0	0	0.4	1	4	4	Predator	65	393	57	0.447214	0.894427	1.4	0	5	5	Predator	65	419	51	1	2	2.4
0	4	1	Predator	66	350	43	0	0	1.2	0	5	2	Predator	66	405	76	0.2	0.4	0.8	0	6	3	Predator	66	518	102	0	0	0.4	1	4	4	Predator	66	393	59	0.4	0.8	1.4	0	5	5	Predator	66	424	54	1.16619	2.33238	3
0	4	1	Predator	67	350	43	0	0	1.2	0	5	2	Predator	67	404	83	1.41421	2.82843	0.6	1	6	3	Predator	67	518	102	0	0	0.4	1	4	4	Predator	67	393	67	1.6	3.2	1.4	0	5	5	Predator	67	423	57	0.632456	1.26491	3.6
0	4	1	Predator	68	350	43	0	0	1.2	0	5	2	Predator	68	405	80	0.632456	1.26491	0.8	0	6	3	Predator	68	518	102	0	0	0.4	1	4	4	Predator	68	393	56	2.2	4.4	1.4	0	5	5	Predator	68	422	58	0.282843	0.565685	3.8
0	4	1	Predator	69	350	43	0	0	1.2	0	5	2	Predator	69	406	79	0.282843	0.565685	1	0	6	3	Predator	69	518	102	0	0	0.4	1	4	4	Predator	69	393	63	1.4	2.8	1.4	0	5	5	Predator	69	422	59	0.2	0.4	4
0	4	1	Predator	70	350	43	0	0	1.2	0	5	2	Predator	70	404	78	0.447214	0.894427	0.6	1	6	3	Predator	70	518	102	0	0	0.4	1	4	4	Predator	70	393	57	1.2	2.4	1.4	0	5	5	Predator	70	422	62	0.6	1.2	4.4
0	4	1	Predator	71	350	43	0	0	1.2	0	5	2	Predator	71	405	80	0.447214	0.894427	0.8	0	6	3	Predator	71	518	102	0	0	0.4	1	4	4	Predator	71	394	59	0.447214	0.894427	1.2	0	5	5	Predator	71	425	65	0.848528	1.69706	4.86621
0	4	1	Predator	72	350	43	0	0	1.2	0	5	2	Predator	72	405	79	0.2	0.4	0.8	0	6	3	Predator	72	518	102	0	0	0.4	1	4	4	Predator	72	394	57	0.4	0.8	1.2	0	5	5	Predator	72	426	67	0.447214	0.894427	5.01597
0	4	1	Predator	73	350	43	0	0	1.2	0	5	2	Predator	73	406	79	0.2	0.4	1	0	6	3	Predator	73	518	102	0	0	0.4	1	4	4	Predator	73	393	57	0.2	0.4	1.4	0	5	5	Predator	73	432	67	1.2	2.4	5.4037
0	4	1	Predator	74	350	43	0	0	1.2	0	5	2	Predator	74	405	79	0.2	0.4	0.8	0	6	3	Predator	74	518	102	0	0	0.4	1	4	4	Predator	74	394	58	0.282843	0.565685	1.2	0	5	5	Predator	74	430	67	0.4	0.8	5.43323
0	4	1	Predator	75	350	43	0	0	1.2	0	5	2	Predator	75	405	80	0.2	0.4	0.8	0	6	3	Predator	75	518	102	0	0	0.4	1	4	4	Predator	75	393	57	0.282843	0.565685	1.4	0	5	5	Predator	75	441	73	2.50599	5.01199	5.03587
0	4	1	Predator	76	350	43	0	0	1.2	0	5	2	Predator	76	405	79	0.2	0.4	0.8	0	6	3	Predator	76	518	102	0	0	0.4	1	4	4	Predator	76	394	56	0.282843	0.565685	1.2	0	5	5	Predator	76	440	80	1.41421	2.82843	4
0	4	1	Predator	77	350	43	0	0	1.2	0	5	2	Predator	77	405	77	0.4	0.8	0.8	0	6	3	Predator	77	518	102	0	0	0.4	1	4	4	Predator	77	391	57	0.632456	1.26491	1.8	0	5	5	Predator	77	444	85	1.28062	2.56125	3
0	4	1	Predator	78	350	43	0	0	1.2	0	5	2	Predator	78	405	78	0.2	0.4	0.8	0	6	3	Predator	78	518	102	0	0	0.4	1	4	4	Predator	78	392	58	0.282843	0.565685	1.6	0	5	5	Predator	78	444	89	0.8	1.6	2.2
0	4	1	Predator	79	350	43	0	0	1.2	0	5	2	Predator	79	405	79	0.2	0.4	0.8	0	6	3	Predator	79	518	102	0	0	0.4	1	4	4	Predator	79	392	62	0.8	1.6	1.6	0	5	5	Predator	79	444	96	1.4	2.8	0.8
0	4	1	Predator	80	350	43	0	0	1.2	0	5	2	Predator	80	405	81	0.4	0.8	0.8	0	6	3	Predator	80	518	102	0	0	0.4	1	4	4	Predator	80	391	56	1.21655	2.43311	1.8	0	5	5	Predator	80	446	97	0.447214	0.894427	0.6
0	4	1	Predator	81	350	43	0	0	1.2	0	5	2	Predator	81	405	83	0.4	0.8	0.8	0	6	3	Predator	81	518	102	0	0	0.4	1	4	4	Predator	81	392	58	0.447214	0.894427	1.6	0	5	5	Predator	81	445	98	0.282843	0.565685	0.4
0	4	1	Predator	82	350	43	0	0	1.2	0	5	2	Predator	82	405	84	0.2	0.4	0.8	0	6	3	Predator	82	518	102	0	0	0.4	1	4	4	Predator	82	394	59	0.447214	0.894427	1.2	0	5	5	Predator	82	447	97	0.447214	0.894427	0.6
0	4	1	Predator	83	350	43	0	0	1.2	0	5	2	Predator	83	406	85	0.282843	0.565685	1	0	6	3	Predator	83	518	102	0	0	0.4	1	4	4	Predator	83	388	59	1.2	2.4	2.4	0	5	5	Predator	83	448	97	0.2	0.4	0.6
0	4	1	Predator	84	350	43	0	0	1.2	0	5	2	Predator	84	405	84	0.282843	0.565685	0.8	0	6	3	Predator	84	518	102	0	0	0.4	1	4	4	Predator	84	388	62	0.6	1.2	2.4	0	5	5	Predator	84	451	97	0.6	1.2	0.6
0	4	1	Predator	85	350	43	0	0	1.2	0	5	2	Predator	85	404	78	1.21655	2.43311	0.6	1	6	3	Predator	85	518	102	0	0	0.4	1	4	4	Predator	85	388	60	0.4	0.8	2.4	0	5	5	Predator	85	447	98	0.824621	1.64924	0.4
0	4	1	Predator	86	350	43	0	0	1.2	0	5	2	Predator	86	405	79	0.282843	0.565685	0.8	0	6	3	Predator	86	518	102	0	0	0.4	1	4	4	Predator	86	393	64	1.28062	2.56125	1.4	0	5	5	Predator	86	448	98	0.2	0.4	0.4
0	4	1	Predator	87	350	43	0	0	1.2	0	5	2	Predator	87	405	79	0	0	0.8	0	6	3	Predator	87	518	102	0	0	0.4	1	4	4	Predator	87	385	61	1.7088	3.4176	3	0	5	5	Predator	87	445	98	0.6	1.2	0.4
0	4	1	Predator	88	350	43	0	0	1.2	0	5	2	Predator	88	405	79	0	0	0.8	0	6	3	Predator	88	518	102	0	0	0.4	1	4	4	Predator	88	384	60	0.282843	0.565685	3.2	0	5	5	Predator	88	435	97	2.00998	4.01995	0.6
0	4	1	Predator	89	350	43	0	0	1.2	0	5	2	Predator	89	405	79	0	0	0.8	0	6	3	Predator	89	518	102	0	0	0.4	1	4	4	Predator	89	384	60	0	0	3.2	0	5	5	Predator	89	438	95	0.72111	1.44222	1
0	4	1	Predator	90	350	43	0	0	1.2	0	5	2	Predator	90	405	79	0	0	0.8	0	6	3	Predator	90	518	102	0	0	0.4	1	4	4	Predator	90	384	59	0.2	0.4	3.2	0	5	5	Predator	90	438	97	0.4	0.8	0.6
0	4	1	Predator	91	348	42	0.447214	0.894427	1	0	5	2	Predator	91	404	79	0.2	0.4	0.6	1	6	3	Predator	91	518	102	0	0	0.4	1	4	4	Predator	91	384	59	0	0	3.2	0	5	5	Predator	91	439	99	0.447214	0.894427	0.2
0	4	1	Predator	92	348	44	0.4	0.8	1.4	0	5	2	Predator	92	403	82	0.632456	1.26491	0.4	1	6	3	Predator	92	518	102	0	0	0.4	1	4	4	Predator	92	383	60	0.282843	0.565685	3.4	0	5	5	Predator	92	433	102	1.34164	2.68328	0.4
1	4	1	Predator	93	348	44	0	0	1.4	0	5	2	Predator	93	403	82	0	0	0.4	1	6	3	Predator	93	518	102	0	0	0.4	1	4	4	Predator	93	384	60	0.2	0.4	3.2	0	5	5	Predator	93	436	99	0.848528	1.69706	0.2
1	4	1	Predator	94	348	44	0	0	1.4	0	5	2	Predator	94	402	79	0.632456	1.26491	0.2	1	6	3	Predator	94	518	102	0	0	0.4	1	4	4	Predator	94	385	61	0.282843	0.565685	3	0	5	5	Predator	94	436	98	0.2	0.4	0.4
1	4	1	Predator	95	348	44	0	0	1.4	0	5	2	Predator	95	403	80	0.282843	0.565685	0.4	1	6	3	Predator	95	518	102	0	0	0.4	1	4	4	Predator	95	385	62	0.2	0.4	3	0	5	5	Predator	95	438	99	0.447214	0.894427	0.2
1	4	1	Predator	96	348	44	0	0	1.4	0	5	2	Predator	96	403	80	0	0	0.4	1	6	3	Predator	96	518	102	0	0	0.4	1	4	4	Predator	96	386	62	0.2	0.4	2.8	0	5	5	Predator	96	442	97	0.894427	1.78885	0.6
1	4	1	Predator	97	351	44	0.6	1.2	1.4	0	5	2	Predator	97	405	83	0.72111	1.44222	0.8	0	6	3	Predator	97	518	102	0	0	0.4	1	4	4	Predator	97	389	60	0.72111	1.44222	2.2	0	5	5	Predator	97	446	98	0.824621	1.64924	0.4
1	4	1	Predator	98	354	44	0.6	1.2	1.4	0	5	2	Predator	98	405	83	0	0	0.8	0	6	3	Predator	98	518	102	0	0	0.4	1	4	4	Predator	98	388	61	0.282843	0.565685	2.4	0	5	5	Predator	98	450	99	0.824621	1.64924	0.2
1	4	1	Predator	99	358	44	0.8	1.6	1.4	0	5	2	Predator	99	405	83	0	0	0.8	0	6	3	Predator	99	518	102	0	0	0.4	1	4	4	Predator	99	386	60	0.447214	0.894427	2.8	0	5	5	Predator	99	454	97	0.894427	1.78885	0.8
1	4	1	Predator	100	360	45	0.447214	0.894427	1.6	0	5	2	Predator	100	403	86	0.72111	1.44222	0.4	1	6	3	Predator	100	518	102	0	0	0.4	1	4	4	Predator	100	384	58	0.565685	1.13137	3.2	0	5	5	Predator	101	461	97	1.4	2.8	0.8
1	4	1	Predator	101	364	44	0.824621	1.64924	1.26491	0	5	2	Predator	101	403	86	0	0	0.4	1	6	3	Predator	101	518	102	0	0	0.4	1	4	4	Predator	101	383	59	0.282843	0.565685	3.4	0	5	5	Predator	101	461	98	0.2	0.4	0.6
1	4	1	Predator	102	367	45	0.632456	1.26491	1.4	0	5	2	Predator	102	404	87	0.282843	0.565685	0.6	1	6	3	Predator	102	518	102	0	0	0.4	1	4	4	Predator	102	385	65	1.26491	2.52982	3	0	5	5	Predator	102	460	97	0.282843	0.565685	0.8
1	4	1	Predator	103	369	45	0.4	0.8	1.4	0	5	2	Predator	103	403	88	0.282843	0.565685	0.4	1	6	3	Predator	103	518	102	0	0	0.4	1	4	4	Predator	103	384	68	0.632456	1.26491	3.2	0	5	5	Predator	103	453	97	1.4	2.8	0.72111
1	4	1	Predator	104	371	44	0.447214	0.894427	1.2	0	5	2	Predator	104	403	89	0.2	0.4	0.4	1	6	3	Predator	104	518	102	0	0	0.4	1	4	4	Predator	104	382	73	1.07703	2.15407	3.73631	0	5	5	Predator	104	441	97	2.4	4.8	0.6
1	4	1	Predator	105	372	44	0.2	0.4	1.2	0	5	2	Predator	105	403	89	0	0	0.4	1	6	3	Predator	105	518	102	0	0	0.4	1	4	4	Predator	105	380	78	1.07703	2.15407	4.2	0	5	5	Predator	105	433	97	1.6	3.2	0.6
1	4	1	Predator	106	374	45	0.447214	0.894427	1.4	0	5	2	Predator	106	403	92	0.6	1.2	0.4	1	6	3	Predator	106	518	102	0	0	0.4	1	4	4	Predator	106	380	88	2	4	2.2	0	5	5	Predator	106	421	97	2.4	4.8	0.6
1	4	1	Predator	107	376	43	0.565685	1.13137	1	0	5	2	Predator	107	403	94	0.4	0.8	0.4	1	6	3	Predator	107	518	102	0	0	0.4	1	4	4	Predator	107	374	96	2	4	0.6	1	5	5	Predator	107	408	97	2.6	5.2	0.4
1	4	1	Predator	108	379	45	0.72111	1.44222	1.4	0	5	2	Predator	108	405	95	0.447214	0.894427	0.8	0	6	3	Predator	108	518	102	0	0	0.4	1	4	4	Predator	108	369	97	1.0198	2.03961	0.4	1	5	5	Predator	108	404	91	1.44222	2.88444	0.6
1	4	1	Predator	109	380	45	0.2	0.4	1.4	0	5	2	Predator	109	405	96	0.2	0.4	0.6	1	6	3	Predator	109	518	102	0	0	0.4	1	4	4	Predator	109	361	96	1.61245	3.2249	0.6	1	5	5	Predator	109	403	79	2.40832	4.81664	0.4
1	4	1	Predator	110	383	45	0.6	1.2	1.4	0	5	2	Predator	110	404	96	0.2	0.4	0.6	1	6	3	Predator	110	518	102	0	0	0.4	1	4	4	Predator	110	352	95	1.81108	3.62215	0.8	0	5	5	Predator	110	404	82	0.632456	1.26491	0.6
1	4	1	Predator	111	385	45	0.4	0.8	1.4	0	5	2	Predator	111	406	96	0.4	0.8	0.6	1	6	3	Predator	111	518	102	0	0	0.4	1	4	4	Predator	111	346	95	1.2	2.4	0.8	0	5	5	Predator	111	404	93	2.2	4.4	0.6
1	4	1	Predator	112	388	45	0.6	1.2	1.4	0	5	2	Predator	112	404	97	0.447214	0.894427	0.4	1	6	3	Predator	112	518	102	0	0	0.4	1	4	4	Predator	112	338	95	1.6	3.2	0.8	0	5	5	Predator	112	409	97	1.28062	2.56125	0.4
1	4	1	Predator	113	392	45	0.8	1.6	1.4	0	5	2	Predator	113	404	96	0.2	0.4	0.6	1	6	3	Predator	113	518	102	0	0	0.4	1	4	4	Predator	113	337	90	1.0198	2.03961	1	0	5	5	Predator	113	421	97	2.4	4.8	0.6
1	4	1	Predator	114	393	46	0.282843	0.565685	1.4	0	5	2	Predator	114	404	96	0	0	0.6	1	6	3	Predator	114	518	102	0	0	0.4	1	4	4	Predator	114	345	82	2.26274	4.52548	2.6	0	5	5	Predator	114	432	98	2.20907	4.41814	0.4
1	4	1	Predator	115	394	45	0.282843	0.565685	1.2	0	5	2	Predator	115	406	96	0.4	0.8	0.6	1	6	3	Predator	115	518	102	0	0	0.4	1	4	4	Predator	115	352	88	1.84391	3.68782	2.2	0	5	5	Predator	115	443	98	2.2	4.4	0.4
1	4	1	Predator	116	394	45	0	0	1.2	0	5	2	Predator	116	406	96	0	0	0.6	1	6	3	Predator	116	518	102	0	0	0.4	1	4	4	Predator	116	346	96	2	4	0.6	1	5	5	Predator	116	458	98	3	6	0.6
1	4	1	Predator	117	394	45	0	0	1.2	0	5	2	Predator	117	406	96	0	0	0.6	1	6	3	Predator	117	518	102	0	0	0.4	1	4	4	Predator	117	340	97	1.21655	2.43311	0.4	1	5	5	Predator	117	460	94	0.894427	1.78885	1.4
1	4	1	Predator	118	394	45	0	0	1.2	0	5	2	Predator	118	406	96	0	0	0.6	1	6	3	Predator	118	518	102	0	0	0.4	1	4	4	Predator	118	336	96	0.824621	1.64924	0.6	1	5	5	Predator	118	461	83	2.20907	4.41814	1.2
1	4	1	Predator	119	394	45	0	0	1.2	0	5	2	Predator	119	406	96	0	0	0.6	1	6	3	Predator	119	518	102	0	0	0.4	1	4	4	Predator	119	336	95	0.2	0.4	0.8	0	5	5	Predator	119	459	73	2.03961	4.07922	1.52315
1	4	1	Predator	120	392	44	0.447214	0.894427	1.2	0	5	2	Predator	120	406	96	0	0	0.6	1	6	3	Predator	120	518	102	0	0	0.4	1	4	4	Predator	120	336	93	0.4	0.8	0.8	0	5	5	Predator	120	458	62	2.20907	4.41814	1.6
1	4	1	Predator	121	391	45	0.282843	0.565685	1.4	0	5	2	Predator	121	406	96	0	0	0.6	1	6	3	Predator	121	518	102	0	0	0.4	1	4	4	Predator	121	337	85	1.61245	3.2249	1	0	5	5	Predator	121	456	47	3.02655	6.0531	1.2
1	4	1	Predator	122	391	45	0	0	1.4	0	5	2	Predator	122	406	96	0	0	0.6	1	6	3	Predator	122	518	102	0	0	0.4	1	4	4	Predator	122	339	78	1.45602	2.91204	1.4	0	5	5	Predator	122	454	43	0.894427	1.78885	0.447214
0	4	1	Predator	123	391	45	0	0	1.4	0	5	2	Predator	123	406	96	0	0	0.6	1	6	3	Predator	123	518	102	0	0	0.4	1	4	4	Predator	123	338	72	1.21655	2.43311	1.2	0	5	5	Predator	123	451	42	0.632456	1.26491	0.4
0	4	1	Predator	124	391	45	0	0	1.4	0	5	2	Predator	124	406	96	0	0	0.6	1	6	3	Predator	124	518	102	0	0	0.4	1	4	4	Predator	124	340	71	0.447214	0.894427	1.6	0	5	5	Predator	124	449	44	0.565685	1.13137	0.8
0	4	1	Predator	125	391	45	0	0	1.4	0	5	2	Predator	125	406	96	0	0	0.6	1	6	3	Predator	125	518	102	0	0	0.4	1	4	4	Predator	125	336	68	1	2	0.8	0	5	5	Predator	125	448	43	0.282843	0.565685	0.6
0	4	1	Predator	126	391	45	0	0	1.4	0	5	2	Predator	126	405	96	0.2	0.4	0.6	1	6	3	Predator	126	518	102	0	0	0.4	1	4	4	Predator	126	341	67	1.0198	2.03961	1.8	0	5	5	Predator	126	445	44	0.632456	1.26491	0.8
0	4	1	Predator	127	391	45	0	0	1.4	0	5	2	Predator	127	405	96	0	0	0.6	1	6	3	Predator	127	518	102	0	0	0.4	1	4	4	Predator	127	337	65	0.894427	1.78885	1	0	5	5	Predator	127	445	45	0.2	0.4	1
0	4	1	Predator	128	389	45	0.4	0.8	1.4	0	5	2	Predator	128	405	96	0	0	0.6	1	6	3	Predator	128	518	102	0	0	0.4	1	4	4	Predator	128	337	64	0.2	0.4	1	0	5	5	Predator	128	443	45	0.4	0.8	1
0	4	1	Predator	129	390	45	0.2	0.4	1.4	0	5	2	Predator	129	405	96	0	0	0.6	1	6	3	Predator	129	518	102	0	0	0.4	1	4	4	Predator	129	338	61	0.632456	1.26491	1.2	0	5	5	Predator	129	439	43	0.894427	1.78885	0.6
0	4	1	Predator	130	390	45	0	0	1.4	0	5	2	Predator	130	405	96	0	0	0.6	1	6	3	Predator	130	518	102	0	0	0.4	1	4	4	Predator	130	337	63	0.447214	0.894427	1	0	5	5	Predator	130	441	45	0.565685	1.13137	1
0	4	1	Predator	131	390	45	0	0	1.4	0	5	2	Predator	131	405	96	0	0	0.6	1	6	3	Predator	131	518	102	0	0	0.4	1	4	4	Predator	131	336	62	0.282843	0.565685	0.8	0	5	5	Predator	131	441	41	0.8	1.6	0.2
0	4	1	Predator	132	392	45	0.4	0.8	1.4	0	5	2	Predator	132	405	96	0	0	0.6	1	6	3	Predator	132	518	102	0	0	0.4	1	4	4	Predator	132	337	59	0.632456	1.26491	1	0	5	5	Predator	132	440	44	0.632456	1.26491	0.8
0	4	1	Predator	133	392	45	0	0	1.4	0	5	2	Predator	133	405	96	0	0	0.6	1	6	3	Predator	133	518	102	0	0	0.4	1	4	4	Predator	133	337	59	0	0	1	0	5	5	Predator	133	437	43	0.632456	1.26491	0.6
0	4	1	Predator	134	392	45	0	0	1.4	0	5	2	Predator	134	405	96	0	0	0.6	1	6	3	Predator	134	518	102	0	0	0.4	1	4	4	Predator	134	337	58	0.2	0.4	1	0	5	5	Predator	134	437	43	0	0	0.6
0	4	1	Predator	135	392	45	0	0	1.4	0	5	2	Predator	135	405	96	0	0	0.6	1	6	3	Predator	135	518	102	0	0	0.4	1	4	4	Predator	135	337	57	0.2	0.4	1	0	5	5	Predator	135	444	49	1.84391	3.68782	1.8
0	4	1	Predator	136	392	45	0	0	1.4	0	5	2	Predator	136	405	96	0	0	0.6	1	6	3	Predator	136	518	102	0	0	0.4	1	4	4	Predator	136	337	58	0.2	0.4	1	0	5	5	Predator	136	439	43	1.56205	3.1241	0.6
0	4	1	Predator	137	392	45	0	0	1.4	0	5	2	Predator	137	405	96	0	0	0.6	1	6	3	Predator	137	518	102	0	0	0.4	1	4	4	Predator	137	337	56	0.4	0.8	1	0	5	5	Predator	137	439	45	0.4	0.8	1
0	4	1	Predator	138	392	45	0	0	1.4	0	5	2	Predator	138	405	96	0	0	0.6	1	6	3	Predator	138	518	102	0	0	0.4	1	4	4	Predator	138	337	57	0.2	0.4	1	0	5	5	Predator	138	439	46	0.2	0.4	1.2
0	4	1	Predator	139	391	45	0.2	0.4	1.4	0	5	2	Predator	139	405	96	0	0	0.6	1	6	3	Predator	139	518	102	0	0	0.4	1	4	4	Predator	139	337	55	0.4	0.8	1	0	5	5	Predator	139	438	44	0.447214	0.894427	0.8
0	4	1	Predator	140	391	45	0	0	1.4	0	5	2	Predator	140	405	96	0	0	0.6	1	6	3	Predator	140	518	102	0	0	0.4	1	4	4	Predator	140	338	52	0.632456	1.26491	1.2	0	5	5	Predator	140	438	46	0.4	0.8	1.2
0	4	1	Predator	141	391	45	0	0	1.4	0	5	2	Predator	141	405	96	0	0	0.6	1	6	3	Predator	141	518	102	0	0	0.4	1	4	4	Predator	141	337	53	0.282843	0.565685	1	0	5	5	Predator	141	439	44	0.447214	0.894427	0.8
0	4	1	Predator	142	391	45	0	0	1.4	0	5	2	Predator	142	405	96	0	0	0.6	1	6	3	Predator	142	518	102	0	0	0.4	1	4	4	Predator	142	338	55	0.447214	0.894427	1.2	0	5	5	Predator	142	438	45	0.282843	0.565685	1
0	4	1	Predator	143	391	45	0	0	1.4	0	5	2	Predator	143	405	96	0	0	0.6	1	6	3	Predator	143	518	102	0	0	0.4	1	4	4	Predator	143	337	53	0.447214	0.894427	1	0	5	5	Predator	143	441	46	0.632456	1.26491	1.2
0	4	1	Predator	144	391	45	0	0	1.4	0	5	2	Predator	144	405	96	0	0	0.6	1	6	3	Predator	144	518	102	0	0	0.4	1	4	4	Predator	144	336	52	0.282843	0.565685	0.8	0	5	5	Predator	144	438	44	0.72111	1.44222	0.8
0	4	1	Predator	145	391	45	0	0	1.4	0	5	2	Predator	145	405	96	0	0	0.6	1	6	3	Predator	145	518	102	0	0	0.4	1	4	4	Predator	145	337	54	0.447214	0.894427	1	0	5	5	Predator	145	438	44	0	0	0.8
0	4	1	Predator	146	391	45	0	0	1.4	0	5	2	Predator	146	405	96	0	0	0.6	1	6	3	Predator	146	518	102	0	0	0.4	1	4	4	Predator	146	336	54	0.2	0.4	0.8	0	5	5	Predator	146	438	45	0.2	0.4	1
0	4	1	Predator	147	391	45	0	0	1.4	0	5	2	Predator	147	405	96	0	0	0.6	1	6	3	Predator	147	518	102	0	0	0.4	1	4	4	Predator	147	337	65	2.20907	4.41814	1	0	5	5	Predator	147	437	46	0.282843	0.565685	1.2
0	4	1	Predator	148	391	45	0	0	1.4	0	5	2	Predator	148	405	96	0	0	0.6	1	6	3	Predator	148	518	102	0	0	0.4	1	4	4	Predator	148	337	60	1	2	1	0	5	5	Predator	148	438	45	0.282843	0.565685	1
0	4	1	Predator	149	391	45	0	0	1.4	0	5	2	Predator	149	405	96	0	0	0.6	1	6	3	Predator	149	518	102	0	0	0.4	1	4	4	Predator	149	336	63	0.632456	1.26491	0.8	0	5	5	Predator	149	437	46	0.282843	0.565685	1.2
0	4	1	Predator	150	391	45	0	0	1.4	0	5	2	Predator	150	405	96	0	0	0.6	1	6	3	Predator	150	518	102	0	0	0.4	1	4	4	Predator	150	335	65	0.447214	0.894427	0.6	1	5	5	Predator	150	439	44	0.565685	1.13137	0.8
1	4	1	Predator	151	390	45	0.2	0.4	1.4	0	5	2	Predator	151	405	96	0	0	0.6	1	6	3	Predator	151	518	102	0	0	0.4	1	4	4	Predator	151	336	55	2.00998	4.01995	0.8	0	5	5	Predator	151	437	46	0.565685	1.13137	1.2
1	4	1	Predator	152	390	45	0	0	1.4	0	5	2	Predator	152	405	96	0	0	0.6	1	6	3	Predator	152	518	102	0	0	0.4	1	4	4	Predator	152	335	55	0.2	0.4	0.6	1	5	5	Predator	152	437	46	0	0	1.2
1	4	1	Predator	153	390	45	0	0	1.4	0	5	2	Predator	153	405	96	0	0	0.6	1	6	3	Predator	153	518	102	0	0	0.4	1	4	4	Predator	153	335	55	0	0	0.6	1	5	5	Predator	153	438	45	0.282843	0.565685	1
1	4	1	Predator	154	390	45	0	0	1.4	0	5	2	Predator	154	405	96	0	0	0.6	1	6	3	Predator	154	518	102	0	0	0.4	1	4	4	Predator	154	336	56	0.282843	0.565685	0.8	0	5	5	Predator	154	439	45	0.2	0.4	1
1	4	1	Predator	155	390	45	0	0	1.4	0	5	2	Predator	155	405	96	0	0	0.6	1	6	3	Predator	155	518	102	0	0	0.4	1	4	4	Predator	155	336	54	0.4	0.8	0.8	0	5	5	Predator	155	439	47	0.4	0.8	1.4
1	4	1	Predator	156	390	45	0	0	1.4	0	5	2	Predator	156	405	96	0	0	0.6	1	6	3	Predator	156	518	102	0	0	0.4	1	4	4	Predator	156	336	55	0.2	0.4	0.8	0	5	5	Predator	156	436	46	0.632456	1.26491	1.2
1	4	1	Predator	157	390	45	0	0	1.4	0	5	2	Predator	157	405	96	0	0	0.6	1	6	3	Predator	157	518	102	0	0	0.4	1	4	4	Predator	157	335	55	0.2	0.4	0.6	1	5	5	Predator	157	437	47	0.282843	0.565685	1.4
1	4	1	Predator	158	390	45	0	0	1.4	0	5	2	Predator	158	405	96	0	0	0.6	1	6	3	Predator	158	518	102	0	0	0.4	1	4	4	Predator	158	335	56	0.2	0.4	0.6	1	5	5	Predator	158	440	45	0.72111	1.44222	1
1	4	1	Predator	159	390	45	0	0	1.4	0	5	2	Predator	159	405	96	0	0	0.6	1	6	3	Predator	159	518	102	0	0	0.4	1	4	4	Predator	159	336	54	0.447214	0.894427	0.8	0	5	5	Predator	159	436	44	0.824621	1.64924	0.8
1	4	1	Predator	160	390	45	0	0	1.4	0	5	2	Predator	160	405	96	0	0	0.6	1	6	3	Predator	160	518	102	0	0	0.4	1	4	4	Predator	160	336	55	0.2	0.4	0.8	0	5	5	Predator	160	439	44	0.6	1.2	0.8
1	4	1	Predator	161	393	50	1.16619	2.33238	1.4	0	5	2	Predator	161	405	96	0	0	0.6	1	6	3	Predator	161	518	102	0	0	0.4	1	4	4	Predator	161	337	55	0.2	0.4	1	0	5	5	Predator	161	438	44	0.2	0.4	0.8
1	4	1	Predator	162	391	52	0.565685	1.13137	1.8	0	5	2	Predator	162	405	96	0	0	0.6	1	6	3	Predator	162	518	102	0	0	0.4	1	4	4	Predator	162	335	55	0.4	0.8	0.6	1	5	5	Predator	162	438	46	0.4	0.8	1.2
1	4	1	Predator	163	390	54	0.447214	0.894427	2	0	5	2	Predator	163	405	96	0	0	0.6	1	6	3	Predator	163	518	102	0	0	0.4	1	4	4	Predator	163	335	55	0	0	0.6	1	5	5	Predator	163	437	45	0.282843	0.565685	1
1	4	1	Predator	164	391	57	0.632456	1.26491	1.8	0	5	2	Predator	164	405	96	0	0	0.6	1	6	3	Predator	164	518	102	0	0	0.4	1	4	4	Predator	164	335	55	0	0	0.6	1	5	5	Predator	164	433	48	1	2	1.6
1	4	1	Predator	165	394	57	0.6	1.2	1.2	0	5	2	Predator	165	405	96	0	0	0.6	1	6	3	Predator	165	518	102	0	0	0.4	1	4	4	Predator	165	335	55	0	0	0.6	1	5	5	Predator	165	425	45	1.7088	3.4176	1.2
1	4	1	Predator	166	394	58	0.2	0.4	1.2	0	5	2	Predator	166	405	96	0	0	0.6	1	6	3	Predator	166	518	102	0	0	0.4	1	4	4	Predator	166	335	51	0.8	1.6	0.6	1	5	5	Predator	166	415	47	2.03961	4.07922	1.6
1	4	1	Predator	167	392	59	0.447214	0.894427	1.6	0	5	2	Predator	167	405	96	0	0	0.6	1	6	3	Predator	167	518	102	0	0	0.4	1	4	4	Predator	167	337	45	1.26491	2.52982	1	0	5	5	Predator	167	407	45	1.64924	3.29848	1.4
1	4	1	Predator	168	392	61	0.4	0.8	1.6	0	5	2	Predator	168	405	96	0	0	0.6	1	6	3	Predator	168	518	102	0	0	0.4	1	4	4	Predator	168	339	43	0.565685	1.13137	1.2	0	5	5	Predator	168	403	46	0.824621	1.64924	0.6
1	4	1	Predator	169	392	62	0.2	0.4	1.6	0	5	2	Predator	169	405	96	0	0	0.6	1	6	3	Predator	169	518	102	0	0	0.4	1	4	4	Predator	169	340	43	0.2	0.4	1.2	0	5	5	Predator	169	403	55	1.8	3.6	0.6
1	4	1	Predator	170	392	63	0.2	0.4	1.6	0	5	2	Predator	170	405	96	0	0	0.6	1	6	3	Predator	170	518	102	0	0	0.4	1	4	4	Predator	170	344	45	0.894427	1.78885	1.6	0	5	5	Predator	170	405	63	1.64924	3.29848	1
1	4	1	Predator	171	392	63	0	0	1.6	0	5	2	Predator	171	405	96	0	0	0.6	1	6	3	Predator	171	518	102	0	0	0.4	1	4	4	Predator	171	347	45	0.6	1.2	1.6	0	5	5	Predator	171	415	63	2	4	3
1	4	1	Predator	172	392	63	0	0	1.6	0	5	2	Predator	172	405	96	0	0	0.6	1	6	3	Predator	172	518	102	0	0	0.4	1	4	4	Predator	172	342	45	1	2	1.6	0	5	5	Predator	172	418	56	1.52315	3.04631	3.4
1	4	1	Predator	173	394	68	1.07703	2.15407	1.2	0	5	2	Predator	173	405	96	0	0	0.6	1	6	3	Predator	173	518	102	0	0	0.4	1	4	4	Predator	173	338	43	0.894427	1.78885	1.2	0	5	5	Predator	173	413	47	2.05913	4.11825	1.6
1	4	1	Predator	174	394	71	0.6	1.2	1.34164	0	5	2	Predator	174	405	96	0	0	0.6	1	6	3	Predator	174	518	102	0	0	0.4	1	4	4	Predator	174	337	45	0.447214	0.894427	1	0	5	5	Predator	174	404	46	1.81108	3.62215	0.8
1	4	1	Predator	175	393	73	0.447214	0.894427	1.6	0	5	2	Predator	175	405	96	0	0	0.6	1	6	3	Predator	175	518	102	0	0	0.4	1	4	4	Predator	175	337	49	0.8	1.6	1	0	5	5	Predator	175	404	47	0.2	0.4	0.8
1	4	1	Predator	176	392	76	0.632456	1.26491	1.8	0	5	2	Predator	176	405	96	0	0	0.6	1	6	3	Predator	176	518	102	0	0	0.4	1	4	4	Predator	176	337	54	1	2	1	0	5	5	Predator	176	402	43	0.894427	1.78885	0.4
1	4	1	Predator	177	392	78	0.4	0.8	1.8	0	5	2	Predator	177	405	96	0	0	0.6	1	6	3	Predator	177	518	102	0	0	0.4	1	4	4	Predator	177	339	64	2.03961	4.07922	1.4	0	5	5	Predator	177	403	43	0.2	0.4	0.6
1	4	1	Predator	178	394	81	0.72111	1.44222	1.4	0	5	2	Predator	178	405	96	0	0	0.6	1	6	3	Predator	178	518	102	0	0	0.4	1	4	4	Predator	178	345	71	1.84391	3.68782	2.6	0	5	5	Predator	178	405	48	1.07703	2.15407	1
1	4	1	Predator	179	394	85	0.8	1.6	1.4	0	5	2	Predator	179	405	96	0	0	0.6	1	6	3	Predator	179	518	102	0	0	0.4	1	4	4	Predator	179	352	78	1.9799	3.9598	4	0	5	5	Predator	179	404	45	0.632456	1.26491	0.8
1	4	1	Predator	180	394	86	0.2	0.4	1.4	0	5	2	Predator	180	405	96	0	0	0.6	1	6	3	Predator	180	518	102	0	0	0.4	1	4	4	Predator	180	361	83	2.05913	4.11825	3.2	0	5	5	Predator	180	404	44	0.2	0.4	0.8
1	4	1	Predator	181	394	86	0	0	1.4	0	5	2	Predator	181	405	96	0	0	0.6	1	6	3	Predator	181	518	102	0	0	0.4	1	4	4	Predator	181	372	88	2.41661	4.83322	2.2	0	5	5	Predator	181	404	46	0.4	0.8	0.8
1	4	1	Predator	182	394	86	0	0	1.4	0	5	2	Predator	182	405	96	0	0	0.6	1	6	3	Predator	182	518	102	0	0	0.4	1	4	4	Predator	182	382	93	2.23607	4.47214	1.2	0	5	5	Predator	182	403	51	1.0198	2.03961	0.6
[truncated: 311 more columns]

## Sheet: Directional Light Open Field
Control	LampX	LampY	CentreX	CentreY	Animal ID	Start Z	End Z	EndX	EndY
Dish A Top Right Control	362	367	491	181	A1	54	144	541	183
					A2	178	381	485	133
					A3	411	472	466	220
					A4	492	616	461	139
					A5	643	1165	462	221
					A6	1179	1298	443	164
					A7	1329	1421	502	230
					A8	1450	1822	529	211
					A9	1844	1964	508	227
					A10	1984	2231	525	216
Dish B Middle Right Control			586	375	B1	57	195	581	427
					B2	221	358	610	331
					B3	396	632	593	427
					B4	658	1115	571	327
					B5	1168	1438	537	386
					B6	1462	1543	625	405
					B7	1607	2169	539	387
Dish C Bottom Right Control			455	565	C1	39	433	497	588
					C2	464	1199	469	517
					C3	1216	1398	484	604
					C4	1423	1577	459	613
					C5	1596	1793	463	515
					C6	1809	2479	408	562
Dish D Bottom Left Control			234	547	D1	43	230	192	518
					D2	257	550	185	539
					D3	580	692	232	496
					D4	717	885	186	547
					D5	916	1394	189	539
					D6	1411	1565	188	564
					D7	1587	2412	191	520
Dish E Middle Left Control			137	333	E1	46	537	185	324
					E2	554	675	185	342
					E3	698	1353	90	334
					E4	1378	1763	87	328
					E5	1778	2103	186	319
					E6	2118	2522	114	286
Dish F Top Left Control			276	151	F1	50	636	253	108
					F2	671	914	234	177
					F3	934	1251	288	198
					F4	1288	1413	260	106
					F5	1434	1808	280	105
					F6	1829	2075	325	142
					F7	2107	2527	280	103
Dish A Top Right Fish Odour	355	345	483	156	U1	47	265	533	157
					U2	284	692	510	199
					U3	705	827	488	106
					U4	899	1160	462	112
					U5	1180	1378	434	152
					U6	1430	1589	452	186
					U7	1616	2919	439	135
Dish B Middle Right Fish Odour			577	354	V1	37	341	531	352
					V2	368	503	586	400
					V3	105	888	559	395
					V4	912	1113	623	326
					V5	1147	1234	562	305
					V6	1257	DEAD ANIMAL
					V7	2088	2567	615	321
					V8	2658	2798	620	371
					V9	2908	3272	594	306
Dish C Lower Right Fish Odour			451	539	W1	42	378	485	572
					W2	401	515	472	580
					W3	553	1005	487	569
					W4	1027	1639	460	588
					W5	1660	1780	408	565
					W6	1802	2784	406	554
Dish D Lower Left Fish Odour			228	522	X1	17	456	269	548
					X2	539	828	187	542
					X3	853	1074	183	536
					X4	1102	1363	279	522
					X5	1415	1493	258	560
					X6	1521	1809	278	515
					X7	1826	1929	192	551
					X8	2044	2793	277	528
					X9	2882	3282	257	483
Dish E Middle Left Fish Odour			132	308	Y1	20	245	86	316
					Y2	268	551	180	307
					Y3	581	741	94	335
					Y4	767	850	83	306
					Y5	869	982	112	263
					Y6	1011	1242	177	303
					Y7	1275	1417	90	286
					Y8	1449	1728	131	257
					Y9	1750	2058	90	285
					Y10	2129	2296	139	257
					Y11	2316	2406	179	319
					Y12	2439	2698	180	313
					Y13	2751	3084	83	301
Dish F Top Left Fish Odour			269	127	Z1	52	315	235	95
					Z2	343	622	305	95
					Z3	675	860	290	82
					Z4	887	1217	240	91
					Z5	1242	1554	231	157
					Z6	1573	2087	229	101
					Z7	2110	2424	248	172
					Z8	2451	2652	293	83
					Z9	2893	3062	248	86
